# Supplementary material for: A novel trace-based sampling method for conformance checking
Source: PeerJ Comput Sci. 2024 Dec 18;10:e2601. doi: 10.7717/peerj-cs.2601 (PMC11784717; doi:10.7717/peerj-cs.2601)
Supplement: Supplemental Information 1 — The data associated to each event in the log used for experimentation. [file peerj-cs-10-2601-s001.csv]

Case ID	Activity	InfectionSuspected	org:group	DiagnosticBlood	DisfuncOrg	SIRSCritTachypnea	Hypotensie	SIRSCritHeartRate	Infusion	DiagnosticArtAstrup	Age	DiagnosticIC	DiagnosticSputum	DiagnosticLiquor	DiagnosticOther	SIRSCriteria2OrMore	DiagnosticXthorax	SIRSCritTemperature	Timestamp	DiagnosticUrinaryCulture	SIRSCritLeucos	Oligurie	DiagnosticLacticAcid	lifecycle:transition	Diagnose	Hypoxie	DiagnosticUrinarySediment	DiagnosticECG	Leucocytes	CRP	LacticAcid
1	ER Registration	true	A	true	true	true	true	true	true	true	85	true	false	false	false	true	true	true	2014-10-22T11:15:41.000+02:00	true	false	false	true	complete	A	false	true	true
1	Leucocytes		B																2014-10-22T11:27:00.000+02:00					complete					9.6
1	CRP		B																2014-10-22T11:27:00.000+02:00					complete						21.0
1	LacticAcid		B																2014-10-22T11:27:00.000+02:00					complete							2.2
1	ER Triage		C																2014-10-22T11:33:37.000+02:00					complete
1	ER Sepsis Triage		A																2014-10-22T11:34:00.000+02:00					complete
1	IV Liquid		A																2014-10-22T14:03:47.000+02:00					complete
1	IV Antibiotics		A																2014-10-22T14:03:47.000+02:00					complete
1	Admission NC		D																2014-10-22T14:13:19.000+02:00					complete
1	CRP		B																2014-10-24T09:00:00.000+02:00					complete						109.0
1	Leucocytes		B																2014-10-24T09:00:00.000+02:00					complete					8.7
1	Leucocytes		B																2014-10-26T08:00:00.000+01:00					complete					9.6
1	CRP		B																2014-10-26T08:00:00.000+01:00					complete						47.0
1	Leucocytes		B																2014-10-28T08:00:00.000+01:00					complete					10.7
1	CRP		B																2014-10-28T08:00:00.000+01:00					complete						15.0
1	CRP		B																2014-10-30T08:00:00.000+01:00					complete						9.0
1	Leucocytes		B																2014-10-30T08:00:00.000+01:00					complete					13.0
1	Leucocytes		B																2014-10-31T08:00:00.000+01:00					complete					11.3
1	CRP		B																2014-10-31T08:00:00.000+01:00					complete						9.0
1	CRP		B																2014-11-02T08:00:00.000+01:00					complete						6.0
1	Leucocytes		B																2014-11-02T08:00:00.000+01:00					complete					10.9
1	Release A		E																2014-11-02T15:15:00.000+01:00					complete
2	ER Registration	true	A	true	false	true	false	true	true	false	45	true	true	false	false	true	true	true	2014-12-21T11:04:24.000+01:00	true	false	false	true	complete	B	false	true	true
2	ER Triage		C																2014-12-21T11:17:19.000+01:00					complete
2	CRP		B																2014-12-21T11:36:00.000+01:00					complete						240.0
2	LacticAcid		B																2014-12-21T11:36:00.000+01:00					complete							0.8
2	Leucocytes		B																2014-12-21T11:36:00.000+01:00					complete					13.8
2	ER Sepsis Triage		A																2014-12-21T12:15:45.000+01:00					complete
2	IV Liquid		A																2014-12-21T12:33:48.000+01:00					complete
2	IV Antibiotics		A																2014-12-21T12:33:55.000+01:00					complete
2	Admission NC		F																2014-12-21T13:17:08.000+01:00					complete
2	CRP		B																2014-12-24T08:00:00.000+01:00					complete						226.0
2	CRP		B																2014-12-26T14:00:00.000+01:00					complete						75.0
2	Release A		E																2014-12-26T18:00:00.000+01:00					complete
3	ER Registration	true	A	true	false	false	false	true	true	true	55	true	false	false	false	true	false	true	2014-02-09T19:29:29.000+01:00	true	false	false	true	complete	C	false	true	true
3	ER Triage		C																2014-02-09T20:05:23.000+01:00					complete
3	ER Sepsis Triage		A																2014-02-09T20:05:33.000+01:00					complete
3	Leucocytes		B																2014-02-09T20:06:00.000+01:00					complete					15.4
3	CRP		B																2014-02-09T20:06:00.000+01:00					complete						27.0
3	IV Liquid		A																2014-02-09T20:07:12.000+01:00					complete
3	IV Antibiotics		A																2014-02-09T20:07:19.000+01:00					complete
3	Admission NC		G																2014-02-09T22:53:46.000+01:00					complete
3	Admission NC		H																2014-02-11T08:14:11.000+01:00					complete
3	Leucocytes		B																2014-02-11T08:57:00.000+01:00					complete					18.1
3	CRP		B																2014-02-11T08:57:00.000+01:00					complete						186.0
3	Leucocytes		B																2014-02-14T08:00:00.000+01:00					complete					7.4
3	CRP		B																2014-02-14T08:00:00.000+01:00					complete						81.0
3	Release A		E																2014-02-15T10:00:00.000+01:00					complete
4	ER Registration	true	A	true	false	true	false	true	true	true	70	true	false	false	false	true	true	true	2014-07-10T11:52:00.000+02:00	false	false	false	true	complete	D	false	false	true
4	ER Triage		C																2014-07-10T12:06:24.000+02:00					complete
4	ER Sepsis Triage		A																2014-07-10T12:16:54.000+02:00					complete
4	CRP		B																2014-07-10T12:50:00.000+02:00					complete						171.0
4	LacticAcid		B																2014-07-10T12:50:00.000+02:00					complete							1.6
4	Leucocytes		B																2014-07-10T12:50:00.000+02:00					complete					7.7
4	IV Liquid		A																2014-07-10T12:56:57.000+02:00					complete
4	IV Antibiotics		A																2014-07-10T12:57:05.000+02:00					complete
4	Admission NC		F																2014-07-10T14:07:02.000+02:00					complete
4	Leucocytes		B																2014-07-12T08:00:00.000+02:00					complete					7.6
4	CRP		B																2014-07-13T08:00:00.000+02:00					complete						49.0
4	Release A		E																2014-07-15T18:00:00.000+02:00					complete
4	Return ER		?																2014-07-28T17:36:41.000+02:00					complete
5	ER Registration	true	A	true	false	true	false	true	true	true	75	true	false	false	false	true	true	true	2015-01-15T20:14:58.000+01:00	true	false	false	true	complete		false	true	true
5	ER Triage		C																2015-01-15T20:16:03.000+01:00					complete
5	ER Sepsis Triage		A																2015-01-15T20:17:15.000+01:00					complete
5	IV Liquid		A																2015-01-15T20:30:32.000+01:00					complete
5	CRP		B																2015-01-15T20:31:00.000+01:00					complete						265.0
5	Leucocytes		B																2015-01-15T20:31:00.000+01:00					complete					8.5
5	LacticAcid		B																2015-01-15T20:31:00.000+01:00					complete							2.8
5	IV Antibiotics		A																2015-01-15T20:35:59.000+01:00					complete
6	ER Registration	true	A	true	false	false	false	true	true	false	50	true	false	false	false	true	true	true	2014-05-07T18:56:57.000+02:00	false	false	false	true	complete	E	false	false	true
6	ER Triage		C																2014-05-07T18:57:49.000+02:00					complete
6	ER Sepsis Triage		A																2014-05-07T18:58:08.000+02:00					complete
6	Leucocytes		B																2014-05-07T19:11:00.000+02:00					complete					18.8
6	CRP		B																2014-05-07T19:11:00.000+02:00					complete						15.0
6	LacticAcid		B																2014-05-07T19:11:00.000+02:00					complete							2.3
6	IV Antibiotics		A																2014-05-07T22:01:28.000+02:00					complete
6	IV Liquid		A																2014-05-07T22:01:28.000+02:00					complete
6	Admission NC		I																2014-05-07T22:03:00.000+02:00					complete
6	Release A		E																2014-05-09T11:00:00.000+02:00					complete
7	ER Registration	true	A	true	false	false	false	true	true	false	60	true	false	false	false	true	true	true	2014-09-05T14:40:47.000+02:00	true	false	false	true	complete	F	false	true	true
7	ER Triage		C																2014-09-05T14:52:39.000+02:00					complete
7	ER Sepsis Triage		A																2014-09-05T14:53:30.000+02:00					complete
7	IV Liquid		A																2014-09-05T15:19:00.000+02:00					complete
7	IV Antibiotics		A																2014-09-05T15:19:14.000+02:00					complete
7	LacticAcid		B																2014-09-05T15:21:00.000+02:00					complete							2.4
7	CRP		B																2014-09-05T15:21:00.000+02:00					complete						111.0
7	Leucocytes		B																2014-09-05T15:21:00.000+02:00					complete					24.1
7	Admission NC		H																2014-09-05T19:20:13.000+02:00					complete
7	Leucocytes		B																2014-09-09T08:00:00.000+02:00					complete					7.9
7	CRP		B																2014-09-09T08:00:00.000+02:00					complete						77.0
7	Release A		E																2014-09-12T10:00:00.000+02:00					complete
8	ER Registration	false	A	false	false	true	false	true	false	false	80	false	false	false	false	false	false	false	2014-03-11T09:50:02.000+01:00	false	false	false	false	complete	G	false	false	false
8	ER Triage		C																2014-03-11T09:51:06.000+01:00					complete
8	ER Sepsis Triage		A																2014-03-11T09:51:26.000+01:00					complete
8	CRP		B																2014-03-11T10:22:00.000+01:00					complete						144.0
8	LacticAcid		B																2014-03-11T10:22:00.000+01:00					complete							2.4
8	Leucocytes		B																2014-03-11T10:22:00.000+01:00					complete					9.7
8	Admission IC		J																2014-03-11T13:54:26.000+01:00					complete
8	Admission NC		J																2014-03-12T07:00:00.000+01:00					complete
8	CRP		B																2014-03-13T07:00:00.000+01:00					complete						135.0
8	Leucocytes		B																2014-03-15T07:00:00.000+01:00					complete					6.4
8	CRP		B																2014-03-15T07:00:00.000+01:00					complete						78.0
8	Admission NC		K																2014-03-15T11:36:15.000+01:00					complete
8	Release B		E																2014-03-16T01:00:00.000+01:00					complete
9	ER Registration	true	L	true	false	false	false	true	false	true	80	true	false	false	false	true	true	true	2013-11-09T09:21:03.000+01:00	true	false	false	true	complete	H	false	true	true
9	ER Triage		C																2013-11-09T09:34:28.000+01:00					complete
9	ER Sepsis Triage		L																2013-11-09T09:34:41.000+01:00					complete
9	IV Antibiotics		L																2013-11-09T09:34:56.000+01:00					complete
9	Leucocytes		B																2013-11-09T09:42:00.000+01:00					complete					11.0
9	CRP		B																2013-11-09T09:42:00.000+01:00					complete						9.0
9	LacticAcid		B																2013-11-09T09:42:00.000+01:00					complete							1.1
9	Admission NC		M																2013-11-09T10:56:59.000+01:00					complete
9	Leucocytes		B																2013-11-11T08:00:00.000+01:00					complete					8.7
9	CRP		B																2013-11-11T08:00:00.000+01:00					complete						14.0
9	Release A		E																2013-11-16T13:05:00.000+01:00					complete
10	ER Registration	true	A	true	false	true	false	true	true	false	80	true	false	false	false	true	true	true	2014-01-02T16:45:45.000+01:00	false	false	false	true	complete	B	false	true	true
10	ER Triage		C																2014-01-02T16:47:18.000+01:00					complete
10	ER Sepsis Triage		A																2014-01-02T16:55:51.000+01:00					complete
10	CRP		B																2014-01-02T16:57:00.000+01:00					complete						43.0
10	Leucocytes		B																2014-01-02T16:57:00.000+01:00					complete					15.5
10	LacticAcid		B																2014-01-02T16:57:00.000+01:00					complete							2.2
10	IV Liquid		A																2014-01-02T17:30:00.000+01:00					complete
10	IV Antibiotics		A																2014-01-02T18:00:00.000+01:00					complete
10	Admission NC		F																2014-01-02T20:09:47.000+01:00					complete
10	CRP		B																2014-01-04T08:00:00.000+01:00					complete						66.0
10	Release A		E																2014-01-06T11:00:00.000+01:00					complete
11	ER Registration	true	A	true	false	true	false	true	true	false	50	true	false	false	false	true	true	true	2014-02-23T21:43:13.000+01:00	true	false	false	true	complete	I	false	true	true
11	ER Triage		C																2014-02-23T21:58:31.000+01:00					complete
11	ER Sepsis Triage		A																2014-02-23T21:58:54.000+01:00					complete
11	LacticAcid		B																2014-02-23T22:15:00.000+01:00					complete							2.5
11	CRP		B																2014-02-23T22:15:00.000+01:00					complete						67.0
11	Leucocytes		B																2014-02-23T22:15:00.000+01:00					complete					17.1
11	IV Antibiotics		A																2014-02-24T00:39:44.000+01:00					complete
11	Admission NC		H																2014-02-24T00:49:53.000+01:00					complete
11	Leucocytes		B																2014-02-24T07:00:00.000+01:00					complete					14.4
11	CRP		B																2014-02-24T07:00:00.000+01:00					complete						82.0
11	Admission NC		H																2014-02-24T07:52:49.000+01:00					complete
11	IV Liquid		A																2014-02-24T21:39:32.000+01:00					complete
11	CRP		B																2014-02-25T13:00:00.000+01:00					complete						77.0
11	Leucocytes		B																2014-02-25T13:00:00.000+01:00					complete					13.1
11	Release A		E																2014-02-26T10:00:00.000+01:00					complete
11	Return ER		?																2014-06-10T22:27:24.000+02:00					complete
12	ER Registration	true	A	true	false	true	false	true	true	false	85	true	false	false	false	true	true	true	2014-08-31T18:47:15.000+02:00	true	false	false	true	complete	J	false	true	true
12	ER Triage		C																2014-08-31T18:50:36.000+02:00					complete
12	ER Sepsis Triage		A																2014-08-31T18:52:40.000+02:00					complete
12	Leucocytes		B																2014-08-31T19:00:00.000+02:00					complete					11.7
12	CRP		B																2014-08-31T19:00:00.000+02:00					complete						103.0
12	LacticAcid		B																2014-08-31T19:00:00.000+02:00					complete							1.6
12	IV Liquid		A																2014-08-31T21:28:00.000+02:00					complete
12	IV Antibiotics		A																2014-08-31T22:00:39.000+02:00					complete
12	Admission NC		N																2014-08-31T22:34:21.000+02:00					complete
12	Leucocytes		B																2014-09-02T08:00:00.000+02:00					complete					10.4
12	Leucocytes		B																2014-09-03T08:00:00.000+02:00					complete					11.8
12	Leucocytes		B																2014-09-07T08:00:00.000+02:00					complete					17.4
12	CRP		B																2014-09-07T08:00:00.000+02:00					complete						85.0
12	Release A		E																2014-09-08T10:30:00.000+02:00					complete
12	Return ER		?																2014-09-12T00:40:27.000+02:00					complete
13	ER Registration	false	A	false	false	false	false	false	false	false	90	false	false	false	false	false	false	false	2014-10-10T03:08:37.000+02:00	false	false	false	false	complete		false	false	false
13	ER Triage		C																2014-10-10T03:10:38.000+02:00					complete
13	ER Sepsis Triage		A																2014-10-10T03:10:54.000+02:00					complete
14	ER Registration	true	A	true	false	false	false	true	true	false	55	true	false	false	false	true	true	true	2014-06-16T10:34:58.000+02:00	true	false	false	true	complete	K	false	true	false
14	ER Triage		C																2014-06-16T10:39:41.000+02:00					complete
14	ER Sepsis Triage		A																2014-06-16T10:40:44.000+02:00					complete
14	CRP		B																2014-06-16T11:07:00.000+02:00					complete						153.0
14	LacticAcid		B																2014-06-16T11:07:00.000+02:00					complete							1.3
14	Leucocytes		B																2014-06-16T11:07:00.000+02:00					complete					10.7
14	Admission NC		O																2014-06-16T13:01:19.000+02:00					complete
14	IV Liquid		A																2014-06-16T13:02:05.000+02:00					complete
14	IV Antibiotics		A																2014-06-16T13:02:14.000+02:00					complete
14	CRP		B																2014-06-18T08:00:00.000+02:00					complete						151.0
14	Leucocytes		B																2014-06-18T08:00:00.000+02:00					complete					6.8
14	Release A		E																2014-06-21T14:30:00.000+02:00					complete
15	ER Registration	true	A	true	false	true	false	true	true	false	30	true	false	false	false	true	true	true	2014-10-11T22:29:02.000+02:00	false	false	false	true	complete	C	false	false	true
15	ER Triage		C																2014-10-11T22:38:13.000+02:00					complete
15	ER Sepsis Triage		A																2014-10-11T22:38:37.000+02:00					complete
15	IV Liquid		A																2014-10-11T22:43:13.000+02:00					complete
15	CRP		B																2014-10-11T22:51:00.000+02:00					complete						81.0
15	Leucocytes		B																2014-10-11T22:51:00.000+02:00					complete					6.0
15	LacticAcid		B																2014-10-11T22:51:00.000+02:00					complete							0.8
15	IV Antibiotics		A																2014-10-11T23:00:27.000+02:00					complete
15	Admission NC		I																2014-10-12T01:52:57.000+02:00					complete
15	Release A		E																2014-10-14T12:30:00.000+02:00					complete
15	Return ER		?																2014-10-17T18:40:42.000+02:00					complete
16	ER Registration	false	A	false	false	false	false	false	false	false	20	false	false	false	false	false	false	false	2014-04-22T09:39:36.000+02:00	false	false	false	false	complete		false	false	false
16	ER Triage		C																2014-04-22T10:04:49.000+02:00					complete
16	ER Sepsis Triage		A																2014-04-22T11:01:16.000+02:00					complete
17	ER Registration	false	L	false	false	false	false	false	false	false	45	false	false	false	false	false	false	false	2013-12-15T14:17:05.000+01:00	false	false	false	false	complete		false	false	false
17	ER Triage		C																2013-12-15T14:18:49.000+01:00					complete
17	ER Sepsis Triage		L																2013-12-15T14:19:07.000+01:00					complete
18	ER Registration	false	A	false	false	false	false	false	false	false	45	false	false	false	false	false	false	false	2014-11-30T12:38:16.000+01:00	false	false	false	false	complete		false	false	false
18	ER Triage		C																2014-11-30T12:40:09.000+01:00					complete
18	ER Sepsis Triage		A																2014-11-30T12:40:29.000+01:00					complete
18	CRP		B																2014-11-30T12:45:00.000+01:00					complete
18	Leucocytes		B																2014-11-30T12:45:00.000+01:00					complete					9.1
19	ER Registration	true	A	true	false	true	false	true	true	false	60	true	false	false	false	true	true	true	2014-01-21T12:16:14.000+01:00	false	false	false	true	complete	B	false	false	true
19	ER Triage		C																2014-01-21T12:18:55.000+01:00					complete
19	ER Sepsis Triage		A																2014-01-21T12:19:08.000+01:00					complete
19	Leucocytes		B																2014-01-21T12:22:00.000+01:00					complete					24.4
19	CRP		B																2014-01-21T12:22:00.000+01:00					complete						332.0
19	LacticAcid		B																2014-01-21T12:22:00.000+01:00					complete							0.8
19	IV Liquid		A																2014-01-21T14:27:49.000+01:00					complete
19	IV Antibiotics		A																2014-01-21T14:27:54.000+01:00					complete
19	Admission NC		G																2014-01-21T15:24:18.000+01:00					complete
19	Admission IC		P																2014-01-21T16:45:32.000+01:00					complete
19	LacticAcid		B																2014-01-22T07:00:00.000+01:00					complete							0.7
19	Leucocytes		B																2014-01-22T07:00:00.000+01:00					complete					14.8
19	CRP		B																2014-01-22T07:00:00.000+01:00					complete						242.0
19	Admission NC		F																2014-01-22T11:30:00.000+01:00					complete
19	Leucocytes		B																2014-01-23T08:00:00.000+01:00					complete					13.1
19	CRP		B																2014-01-23T08:00:00.000+01:00					complete						102.0
19	Leucocytes		B																2014-01-25T08:00:00.000+01:00					complete					14.0
19	Release A		E																2014-01-28T18:00:00.000+01:00					complete
19	Return ER		?																2014-08-30T14:54:18.000+02:00					complete
20	ER Registration	true	A	true	true	false	true	true	true	false	70	true	false	false	false	true	true	true	2014-10-06T22:24:16.000+02:00	true	false	false	true	complete	C	false	true	true
20	ER Triage		C																2014-10-06T22:28:59.000+02:00					complete
20	ER Sepsis Triage		A																2014-10-06T22:29:18.000+02:00					complete
20	IV Liquid		A																2014-10-06T22:30:33.000+02:00					complete
20	IV Antibiotics		A																2014-10-06T22:30:36.000+02:00					complete
20	CRP		B																2014-10-06T22:49:00.000+02:00					complete						205.0
20	LacticAcid		B																2014-10-06T22:49:00.000+02:00					complete							3.4
20	Leucocytes		B																2014-10-06T22:49:00.000+02:00					complete					11.1
20	Admission NC		Q																2014-10-07T00:56:09.000+02:00					complete
20	Release B		E																2014-10-09T04:00:00.000+02:00					complete
21	ER Registration	false	A	false	false	false	false	false	false	false	90	false	false	false	false	false	false	false	2014-04-29T20:38:23.000+02:00	false	false	false	false	complete	L	false	false	false
21	ER Triage		C																2014-04-29T21:39:37.000+02:00					complete
21	ER Sepsis Triage		A																2014-04-29T21:49:19.000+02:00					complete
21	Leucocytes		B																2014-04-29T22:02:00.000+02:00					complete					17.6
21	Admission NC		H																2014-04-29T23:01:15.000+02:00					complete
21	Leucocytes		B																2014-04-30T08:00:00.000+02:00					complete					12.8
21	Leucocytes		B																2014-05-01T07:00:00.000+02:00					complete					20.2
21	Leucocytes		B																2014-05-01T09:03:00.000+02:00					complete					15.5
21	Leucocytes		B																2014-05-01T10:23:00.000+02:00					complete					16.6
21	CRP		B																2014-05-01T10:23:00.000+02:00					complete						292.0
21	Release B		E																2014-05-01T19:10:00.000+02:00					complete
22	ER Registration	true	A	true	false	true	false	true	true	false	60	true	false	false	false	true	true	true	2014-10-28T20:44:26.000+01:00	true	false	false	true	complete	G	false	true	true
22	ER Triage		C																2014-10-28T20:47:44.000+01:00					complete
22	ER Sepsis Triage		A																2014-10-28T20:48:07.000+01:00					complete
22	IV Liquid		A																2014-10-28T20:48:22.000+01:00					complete
22	Leucocytes		B																2014-10-28T20:57:00.000+01:00					complete					10.7
22	LacticAcid		B																2014-10-28T20:57:00.000+01:00					complete							6.3
22	CRP		B																2014-10-28T20:57:00.000+01:00					complete						25.0
22	IV Antibiotics		A																2014-10-28T22:02:55.000+01:00					complete
22	Admission IC		P																2014-10-28T22:35:12.000+01:00					complete
22	LacticAcid		B																2014-10-29T00:11:00.000+01:00					complete							3.9
22	CRP		B																2014-10-29T06:00:00.000+01:00					complete						121.0
22	Leucocytes		B																2014-10-29T06:00:00.000+01:00					complete					26.5
22	LacticAcid		B																2014-10-29T06:00:00.000+01:00					complete							2.1
22	LacticAcid		B																2014-10-30T06:00:00.000+01:00					complete							1.0
22	CRP		B																2014-10-30T06:00:00.000+01:00					complete						228.0
22	Leucocytes		B																2014-10-30T06:00:00.000+01:00					complete					15.8
22	Admission NC		O																2014-10-30T10:00:00.000+01:00					complete
22	Leucocytes		B																2014-11-01T07:00:00.000+01:00					complete					8.9
22	CRP		B																2014-11-01T07:00:00.000+01:00					complete						107.0
22	Release A		E																2014-11-03T10:25:00.000+01:00					complete
22	Return ER		?																2015-01-19T08:55:06.000+01:00					complete
23	ER Registration	true	A	true	false	false	false	true	true	false	85	true	false	false	false	true	true	true	2014-11-11T16:52:36.000+01:00	true	false	false	true	complete	M	false	true	true
23	ER Triage		C																2014-11-11T17:08:16.000+01:00					complete
23	ER Sepsis Triage		A																2014-11-11T17:09:11.000+01:00					complete
23	IV Liquid		A																2014-11-11T17:30:00.000+01:00					complete
23	LacticAcid		B																2014-11-11T17:34:00.000+01:00					complete							0.9
23	Leucocytes		B																2014-11-11T17:34:00.000+01:00					complete					10.0
23	CRP		B																2014-11-11T17:34:00.000+01:00					complete						136.0
23	IV Antibiotics		A																2014-11-11T17:40:00.000+01:00					complete
23	Admission NC		Q																2014-11-11T20:08:26.000+01:00					complete
23	CRP		B																2014-11-14T07:00:00.000+01:00					complete						68.0
23	Release A		E																2014-11-15T11:00:00.000+01:00					complete
24	ER Registration	false	A	false	false	false	false	false	false	false	85	false	false	false	false	false	false	false	2014-10-04T03:41:22.000+02:00	false	false	false	false	complete	C	false	false	false
24	ER Triage		C																2014-10-04T03:45:05.000+02:00					complete
24	Leucocytes		B																2014-10-04T04:02:00.000+02:00					complete					8.7
24	CRP		B																2014-10-04T04:02:00.000+02:00					complete
24	LacticAcid		B																2014-10-04T04:02:00.000+02:00					complete
24	ER Sepsis Triage		A																2014-10-04T04:03:13.000+02:00					complete
24	Leucocytes		B																2014-10-04T04:29:00.000+02:00					complete
24	CRP		B																2014-10-04T04:29:00.000+02:00					complete
24	LacticAcid		B																2014-10-04T04:29:00.000+02:00					complete							1.7
24	Admission NC		M																2014-10-04T07:55:41.000+02:00					complete
24	CRP		B																2014-10-05T08:00:00.000+02:00					complete						28.0
24	Release A		E																2014-10-07T10:00:00.000+02:00					complete
24	Return ER		?																2015-05-09T10:52:02.000+02:00					complete
25	ER Registration	true	A	true	false	true	false	true	true	false	75	true	false	false	false	true	true	true	2015-02-25T10:06:20.000+01:00	true	false	false	true	complete		false	true	true
25	ER Triage		C																2015-02-25T10:11:50.000+01:00					complete
25	ER Sepsis Triage		A																2015-02-25T10:12:22.000+01:00					complete
25	IV Antibiotics		A																2015-02-25T10:30:20.000+01:00					complete
25	CRP		B																2015-02-25T10:35:00.000+01:00					complete						71.0
25	LacticAcid		B																2015-02-25T10:35:00.000+01:00					complete							1.7
25	Leucocytes		B																2015-02-25T10:35:00.000+01:00					complete					13.1
25	IV Liquid		A																2015-02-25T11:00:19.000+01:00					complete
26	ER Registration	true	A	true	false	true	false	false	false	true	80	true	false	false	false	true	true	true	2014-04-03T08:49:53.000+02:00	true	false	false	true	complete	G	false	true	true
26	ER Triage		C																2014-04-03T08:56:52.000+02:00					complete
26	ER Sepsis Triage		A																2014-04-03T09:01:00.000+02:00					complete
26	Leucocytes		B																2014-04-03T09:21:00.000+02:00					complete					5.6
26	LacticAcid		B																2014-04-03T09:21:00.000+02:00					complete							3.5
26	CRP		B																2014-04-03T09:21:00.000+02:00					complete
26	Admission IC		J																2014-04-03T10:12:01.000+02:00					complete
26	Admission NC		J																2014-04-03T16:00:00.000+02:00					complete
26	Admission NC		R																2014-04-04T11:00:00.000+02:00					complete
26	Release A		E																2014-04-07T10:00:00.000+02:00					complete
27	ER Registration	true	A	true	false	true	false	true	true	false	75	true	false	false	false	true	true	true	2014-12-03T09:06:44.000+01:00	true	false	false	true	complete		false	true	true
27	ER Triage		C																2014-12-03T09:07:25.000+01:00					complete
27	ER Sepsis Triage		A																2014-12-03T09:07:35.000+01:00					complete
27	Leucocytes		B																2014-12-03T09:32:00.000+01:00					complete					8.6
27	LacticAcid		B																2014-12-03T09:32:00.000+01:00					complete							1.4
27	CRP		B																2014-12-03T09:32:00.000+01:00					complete						23.0
27	IV Liquid		A																2014-12-03T14:27:57.000+01:00					complete
27	IV Antibiotics		A																2014-12-03T14:28:01.000+01:00					complete
28	ER Registration	true	A	true	false	true	false	true	true	false	75	true	false	false	false	true	true	true	2014-05-07T17:36:23.000+02:00	true	false	false	true	complete	D	false	true	true
28	ER Triage		C																2014-05-07T18:04:39.000+02:00					complete
28	ER Sepsis Triage		A																2014-05-07T18:04:57.000+02:00					complete
28	IV Liquid		A																2014-05-07T18:05:17.000+02:00					complete
28	IV Antibiotics		A																2014-05-07T18:05:21.000+02:00					complete
28	LacticAcid		B																2014-05-07T18:10:00.000+02:00					complete							2.6
28	CRP		B																2014-05-07T18:10:00.000+02:00					complete						6.0
28	Leucocytes		B																2014-05-07T18:10:00.000+02:00					complete					5.9
28	Admission NC		F																2014-05-07T21:07:17.000+02:00					complete
28	CRP		B																2014-05-09T09:00:00.000+02:00					complete						58.0
28	Leucocytes		B																2014-05-09T09:00:00.000+02:00					complete					9.2
28	Release A		E																2014-05-12T10:00:00.000+02:00					complete
28	Return ER		?																2014-08-01T08:58:21.000+02:00					complete
29	ER Registration	true	A	true	false	true	false	true	true	false	75	true	false	false	false	true	false	true	2013-12-23T19:11:35.000+01:00	false	false	false	true	complete		false	false	false
29	ER Triage		C																2013-12-23T19:43:53.000+01:00					complete
29	ER Sepsis Triage		A																2013-12-23T19:44:36.000+01:00					complete
29	IV Liquid		A																2013-12-23T19:44:52.000+01:00					complete
29	IV Antibiotics		A																2013-12-23T19:50:26.000+01:00					complete
29	CRP		B																2013-12-23T19:57:00.000+01:00					complete						8.0
29	LacticAcid		B																2013-12-23T19:57:00.000+01:00					complete							2.4
29	Leucocytes		B																2013-12-23T19:57:00.000+01:00					complete					2.6
30	ER Registration	true	A	true	false	true	false	true	true	false	90	true	true	false	false	true	true	true	2014-02-16T21:57:06.000+01:00	false	false	false	true	complete	C	false	false	true
30	ER Triage		C																2014-02-16T22:02:42.000+01:00					complete
30	ER Sepsis Triage		A																2014-02-16T22:02:56.000+01:00					complete
30	CRP		B																2014-02-16T22:27:00.000+01:00					complete						350.0
30	Leucocytes		B																2014-02-16T22:27:00.000+01:00					complete					15.3
30	LacticAcid		B																2014-02-16T22:27:00.000+01:00					complete							1.3
30	IV Antibiotics		A																2014-02-17T00:30:44.000+01:00					complete
30	Admission NC		O																2014-02-17T00:31:34.000+01:00					complete
30	IV Liquid		A																2014-02-17T22:15:00.000+01:00					complete
30	Leucocytes		B																2014-02-18T08:00:00.000+01:00					complete					20.4
30	CRP		B																2014-02-18T08:00:00.000+01:00					complete						166.0
30	Release C		E																2014-02-22T13:50:00.000+01:00					complete
31	ER Registration	true	A	true	false	false	false	true	true	false	70	true	false	false	false	true	true	true	2014-06-08T12:28:37.000+02:00	false	false	false	false	complete	D	false	false	true
31	ER Triage		C																2014-06-08T12:42:51.000+02:00					complete
31	ER Sepsis Triage		A																2014-06-08T12:45:14.000+02:00					complete
31	Leucocytes		B																2014-06-08T13:02:00.000+02:00					complete					12.7
31	CRP		B																2014-06-08T13:02:00.000+02:00					complete						58.0
31	LacticAcid		B																2014-06-08T13:02:00.000+02:00					complete							1.3
31	IV Liquid		A																2014-06-08T16:28:03.000+02:00					complete
31	IV Antibiotics		A																2014-06-08T16:28:10.000+02:00					complete
31	Admission NC		G																2014-06-08T16:29:17.000+02:00					complete
31	Admission NC		F																2014-06-09T14:00:00.000+02:00					complete
31	Leucocytes		B																2014-06-10T08:00:00.000+02:00					complete					11.1
31	CRP		B																2014-06-10T08:00:00.000+02:00					complete						133.0
31	CRP		B																2014-06-11T08:00:00.000+02:00					complete						75.0
31	Release A		E																2014-06-13T12:00:00.000+02:00					complete
31	Return ER		?																2014-11-20T10:58:55.000+01:00					complete
32	ER Registration	true	A	true	true	true	false	true	true	true	75	true	false	false	false	true	true	true	2014-05-12T16:30:57.000+02:00	true	false	false	true	complete		false	true	true
32	ER Triage		C																2014-05-12T16:32:15.000+02:00					complete
32	CRP		B																2014-05-12T18:01:00.000+02:00					complete						409.0
32	LacticAcid		B																2014-05-12T18:01:00.000+02:00					complete							1.1
32	Leucocytes		B																2014-05-12T18:01:00.000+02:00					complete					13.9
32	ER Sepsis Triage		A																2014-05-12T20:39:14.000+02:00					complete
32	IV Liquid		A																2014-05-12T22:17:41.000+02:00					complete
32	IV Antibiotics		A																2014-05-12T22:17:45.000+02:00					complete
33	ER Registration	true	A	true	false	false	false	true	true	false	85	true	false	false	false	true	true	true	2014-05-03T08:37:18.000+02:00	false	false	false	true	complete	E	false	false	true
33	ER Triage		C																2014-05-03T08:49:13.000+02:00					complete
33	ER Sepsis Triage		A																2014-05-03T08:54:01.000+02:00					complete
33	IV Liquid		A																2014-05-03T09:00:35.000+02:00					complete
33	IV Antibiotics		A																2014-05-03T09:10:00.000+02:00					complete
33	CRP		B																2014-05-03T09:17:00.000+02:00					complete						9.0
33	Leucocytes		B																2014-05-03T09:17:00.000+02:00					complete					9.2
33	LacticAcid		B																2014-05-03T09:17:00.000+02:00					complete							0.9
33	Admission NC		O																2014-05-03T12:11:29.000+02:00					complete
33	CRP		B																2014-05-06T08:00:00.000+02:00					complete						110.0
33	Leucocytes		B																2014-05-06T08:00:00.000+02:00					complete					5.9
33	Release A		E																2014-05-07T11:00:00.000+02:00					complete
34	ER Registration	false	A	false	false	true	false	true	false	false	90	false	false	false	false	false	false	false	2013-11-16T11:38:41.000+01:00	false	false	false	false	complete	N	false	false	false
34	ER Triage		C																2013-11-16T11:46:01.000+01:00					complete
34	Leucocytes		B																2013-11-16T11:49:00.000+01:00					complete					18.5
34	CRP		B																2013-11-16T11:49:00.000+01:00					complete						33.0
34	LacticAcid		B																2013-11-16T11:49:00.000+01:00					complete							3.1
34	ER Sepsis Triage		A																2013-11-16T11:49:01.000+01:00					complete
34	Admission NC		N																2013-11-16T14:51:41.000+01:00					complete
34	Admission NC		D																2013-11-17T11:00:00.000+01:00					complete
34	Leucocytes		B																2013-11-18T14:00:00.000+01:00					complete					10.4
34	CRP		B																2013-11-18T14:00:00.000+01:00					complete						87.0
34	Release A		E																2013-11-22T10:00:00.000+01:00					complete
35	IV Liquid		A								75								2014-07-11T09:32:24.000+02:00					complete
35	ER Registration	true	A	true	true	true	true	true	true	true		true	false	false	true	true	true	false	2014-07-11T09:36:43.000+02:00	true	true	false	true	complete		false	true	true
35	ER Triage		C																2014-07-11T09:43:02.000+02:00					complete
35	ER Sepsis Triage		A																2014-07-11T09:43:22.000+02:00					complete
35	LacticAcid		B																2014-07-11T09:56:00.000+02:00					complete							1.2
35	CRP		B																2014-07-11T09:56:00.000+02:00					complete						216.0
35	Leucocytes		B																2014-07-11T09:56:00.000+02:00					complete					36.8
35	IV Antibiotics		A																2014-07-11T10:02:24.000+02:00					complete
36	ER Registration	true	A	true	false	true	false	true	true	true	65	true	false	false	false	true	true	false	2014-04-24T10:19:51.000+02:00	false	false	false	true	complete	H	false	false	true
36	ER Sepsis Triage		A																2014-04-24T10:20:41.000+02:00					complete
36	IV Antibiotics		A																2014-04-24T10:27:12.000+02:00					complete
36	ER Triage		C																2014-04-24T10:27:40.000+02:00					complete
36	Leucocytes		B																2014-04-24T10:46:00.000+02:00					complete					4.5
36	LacticAcid		B																2014-04-24T10:46:00.000+02:00					complete							2.3
36	CRP		B																2014-04-24T10:46:00.000+02:00					complete						15.0
36	Admission NC		N																2014-04-24T16:28:40.000+02:00					complete
36	Admission NC		F																2014-04-26T12:00:49.000+02:00					complete
36	CRP		B																2014-04-28T09:00:00.000+02:00					complete						27.0
36	LacticAcid		B																2014-04-28T09:00:00.000+02:00					complete							3.0
36	Leucocytes		B																2014-05-01T09:00:00.000+02:00					complete					9.5
36	Release A		E																2014-05-05T11:00:00.000+02:00					complete
36	Return ER		?																2014-07-03T22:59:38.000+02:00					complete
37	ER Registration	true	A	true	false	false	false	true	true	false	55	true	false	false	false	true	true	true	2013-12-26T07:50:57.000+01:00	true	false	false	true	complete	O	false	true	true
37	ER Triage		C																2013-12-26T07:52:14.000+01:00					complete
37	ER Sepsis Triage		A																2013-12-26T07:52:38.000+01:00					complete
37	IV Liquid		A																2013-12-26T07:59:33.000+01:00					complete
37	IV Antibiotics		A																2013-12-26T07:59:36.000+01:00					complete
37	CRP		B																2013-12-26T08:12:00.000+01:00					complete						17.0
37	LacticAcid		B																2013-12-26T08:12:00.000+01:00					complete							1.8
37	Leucocytes		B																2013-12-26T08:12:00.000+01:00					complete					3.4
37	Admission NC		H																2013-12-26T10:14:35.000+01:00					complete
37	Leucocytes		B																2013-12-27T08:00:00.000+01:00					complete					2.2
37	CRP		B																2013-12-27T08:00:00.000+01:00					complete						127.0
37	Leucocytes		B																2013-12-29T08:00:00.000+01:00					complete					3.4
37	CRP		B																2013-12-29T08:00:00.000+01:00					complete						84.0
37	CRP		B																2013-12-31T08:00:00.000+01:00					complete						59.0
37	Leucocytes		B																2013-12-31T08:00:00.000+01:00					complete					4.8
37	Release A		E																2013-12-31T12:09:34.000+01:00					complete
38	ER Registration	false	A	false	false	false	false	false	false	false	85	false	false	false	false	false	false	false	2014-11-20T12:11:27.000+01:00	false	false	false	false	complete		false	false	false
38	ER Triage		C																2014-11-20T12:23:23.000+01:00					complete
38	ER Sepsis Triage		A																2014-11-20T12:24:07.000+01:00					complete
38	Leucocytes		B																2014-11-20T12:28:00.000+01:00					complete					5.9
38	CRP		B																2014-11-20T12:28:00.000+01:00					complete
39	ER Registration	true	A	true	false	false	false	true	true	false	55	true	false	false	false	true	true	true	2014-04-07T16:15:09.000+02:00	false	false	false	true	complete	P	false	false	true
39	ER Triage		C																2014-04-07T16:18:05.000+02:00					complete
39	ER Sepsis Triage		A																2014-04-07T16:18:42.000+02:00					complete
39	LacticAcid		B																2014-04-07T16:24:00.000+02:00					complete							1.0
39	Leucocytes		B																2014-04-07T16:24:00.000+02:00					complete					15.2
39	CRP		B																2014-04-07T16:24:00.000+02:00					complete						74.0
39	IV Liquid		A																2014-04-07T19:28:38.000+02:00					complete
39	IV Antibiotics		A																2014-04-07T19:28:47.000+02:00					complete
39	Admission NC		S																2014-04-07T19:30:38.000+02:00					complete
39	Leucocytes		B																2014-04-09T15:00:00.000+02:00					complete					8.0
39	CRP		B																2014-04-09T15:00:00.000+02:00					complete						112.0
39	CRP		B																2014-04-10T09:00:00.000+02:00					complete						100.0
39	Leucocytes		B																2014-04-10T09:00:00.000+02:00					complete					7.1
39	Release A		E																2014-04-10T17:00:00.000+02:00					complete
40	ER Registration	true	A	true	true	true	true	true	true	true	90	true	false	false	false	true	true	true	2014-11-10T01:45:19.000+01:00	true	true	true	true	complete	C	true	true	true
40	ER Triage		C																2014-11-10T01:50:10.000+01:00					complete
40	ER Sepsis Triage		A																2014-11-10T01:53:38.000+01:00					complete
40	IV Antibiotics		A																2014-11-10T01:54:36.000+01:00					complete
40	IV Liquid		A																2014-11-10T02:03:14.000+01:00					complete
40	Leucocytes		B																2014-11-10T02:23:00.000+01:00					complete					21.4
40	CRP		B																2014-11-10T02:23:00.000+01:00					complete						156.0
40	LacticAcid		B																2014-11-10T02:23:00.000+01:00					complete							1.0
40	Admission NC		G																2014-11-10T04:37:38.000+01:00					complete
40	Admission NC		O																2014-11-10T14:30:00.000+01:00					complete
40	Leucocytes		B																2014-11-11T07:00:00.000+01:00					complete					22.6
40	CRP		B																2014-11-11T07:00:00.000+01:00					complete						213.0
40	CRP		B																2014-11-13T07:00:00.000+01:00					complete						207.0
40	Leucocytes		B																2014-11-13T07:00:00.000+01:00					complete					17.9
40	Leucocytes		B																2014-11-15T16:08:00.000+01:00					complete					19.0
40	Leucocytes		B																2014-11-15T19:42:00.000+01:00					complete					17.1
40	Leucocytes		B																2014-11-15T23:46:00.000+01:00					complete					17.7
40	Leucocytes		B																2014-11-16T07:00:00.000+01:00					complete					17.2
40	CRP		B																2014-11-16T07:00:00.000+01:00					complete						78.0
40	LacticAcid		B																2014-11-16T13:05:00.000+01:00					complete							1.7
40	Leucocytes		B																2014-11-17T07:00:00.000+01:00					complete					17.4
40	CRP		B																2014-11-17T07:00:00.000+01:00					complete						64.0
40	Leucocytes		B																2014-11-18T07:00:00.000+01:00					complete					16.8
40	Release C		E																2014-11-22T14:30:00.000+01:00					complete
41	ER Registration	true	A	true	false	true	false	true	true	false	85	true	false	false	false	true	true	true	2013-12-20T22:42:14.000+01:00	true	false	false	true	complete		false	true	true
41	ER Triage		C																2013-12-20T23:03:22.000+01:00					complete
41	ER Sepsis Triage		A																2013-12-20T23:03:48.000+01:00					complete
41	IV Liquid		A																2013-12-20T23:04:05.000+01:00					complete
41	IV Antibiotics		A																2013-12-20T23:04:09.000+01:00					complete
41	LacticAcid		B																2013-12-20T23:23:00.000+01:00					complete							4.2
41	CRP		B																2013-12-20T23:23:00.000+01:00					complete						47.0
41	Leucocytes		B																2013-12-20T23:23:00.000+01:00					complete					16.9
41	Leucocytes		B																2013-12-21T14:00:00.000+01:00					complete					16.8
41	CRP		B																2013-12-21T14:00:00.000+01:00					complete						49.0
41	LacticAcid		B																2013-12-21T14:00:00.000+01:00					complete							4.9
42	ER Registration	false	A	true	false	false	false	false	false	false	70	true	false	false	false	false	true	false	2014-11-03T12:01:35.000+01:00	false	false	false	true	complete		false	false	true
42	ER Triage		C																2014-11-03T12:06:57.000+01:00					complete
42	ER Sepsis Triage		A																2014-11-03T12:18:51.000+01:00					complete
42	Leucocytes		B																2014-11-03T12:20:00.000+01:00					complete					11.4
42	CRP		B																2014-11-03T12:20:00.000+01:00					complete						74.0
42	LacticAcid		B																2014-11-03T12:20:00.000+01:00					complete							3.2
43	ER Registration	true	A	true	false	true	false	true	true	true	90	true	false	false	false	true	true	true	2014-12-23T19:53:47.000+01:00	true	false	false	true	complete	Q	false	true	true
43	ER Triage		C																2014-12-23T20:09:37.000+01:00					complete
43	ER Sepsis Triage		A																2014-12-23T20:09:55.000+01:00					complete
43	IV Liquid		A																2014-12-23T20:16:53.000+01:00					complete
43	Leucocytes		B																2014-12-23T20:18:00.000+01:00					complete					17.7
43	LacticAcid		B																2014-12-23T20:18:00.000+01:00					complete							1.5
43	CRP		B																2014-12-23T20:18:00.000+01:00					complete						282.0
43	IV Antibiotics		A																2014-12-23T22:12:59.000+01:00					complete
43	Admission NC		D																2014-12-23T22:41:00.000+01:00					complete
43	CRP		B																2014-12-24T13:46:00.000+01:00					complete						399.0
43	Leucocytes		B																2014-12-24T13:46:00.000+01:00					complete					14.6
43	CRP		B																2014-12-27T08:00:00.000+01:00					complete						223.0
43	Leucocytes		B																2014-12-27T08:00:00.000+01:00					complete					8.5
43	Release D		E																2014-12-30T10:10:00.000+01:00					complete
44	ER Registration	false	A	false	false	false	false	false	false	false	45	false	false	false	false	false	false	false	2014-10-07T14:52:25.000+02:00	false	false	false	false	complete		false	false	false
44	ER Triage		C																2014-10-07T15:38:18.000+02:00					complete
44	ER Sepsis Triage		A																2014-10-07T15:38:32.000+02:00					complete
45	ER Registration	true	L	true	false	true	false	true	true	false	45	true	false	false	false	true	true	true	2014-01-17T15:17:50.000+01:00	true	false	false	true	complete	R	false	true	true
45	ER Triage		C																2014-01-17T15:24:54.000+01:00					complete
45	ER Sepsis Triage		L																2014-01-17T15:25:49.000+01:00					complete
45	IV Liquid		L																2014-01-17T15:45:37.000+01:00					complete
45	CRP		B																2014-01-17T16:12:00.000+01:00					complete						230.0
45	LacticAcid		B																2014-01-17T16:12:00.000+01:00					complete							1.2
45	Leucocytes		B																2014-01-17T16:12:00.000+01:00					complete					14.3
45	IV Antibiotics		L																2014-01-17T16:15:02.000+01:00					complete
45	Admission NC		M																2014-01-17T19:17:08.000+01:00					complete
45	CRP		B																2014-01-19T08:00:00.000+01:00					complete						214.0
45	Leucocytes		B																2014-01-19T08:00:00.000+01:00					complete					9.0
45	CRP		B																2014-01-21T08:00:00.000+01:00					complete						93.0
45	Release A		E																2014-01-23T13:00:00.000+01:00					complete
45	Return ER		?																2014-04-11T18:34:31.000+02:00					complete
46	ER Registration	false	A	false	false	false	false	false	false	false	80	false	false	false	false	false	false	false	2014-08-09T22:23:04.000+02:00	false	false	false	false	complete	C	false	false	false
46	ER Triage		C																2014-08-09T22:27:21.000+02:00					complete
46	ER Sepsis Triage		A																2014-08-09T22:27:59.000+02:00					complete
46	CRP		B																2014-08-09T22:46:00.000+02:00					complete						140.0
46	Leucocytes		B																2014-08-09T22:46:00.000+02:00					complete					15.2
46	Admission NC		O																2014-08-10T00:26:59.000+02:00					complete
46	CRP		B																2014-08-10T08:00:00.000+02:00					complete						169.0
46	Leucocytes		B																2014-08-10T08:00:00.000+02:00					complete					12.4
46	CRP		B																2014-08-11T08:00:00.000+02:00					complete						149.0
46	Release A		E																2014-08-12T20:00:00.000+02:00					complete
47	ER Registration	true	A	true	false	false	false	true	true	false	85	true	false	false	false	true	true	true	2014-03-23T08:19:14.000+01:00	true	false	false	true	complete	E	false	true	true
47	ER Triage		C																2014-03-23T08:22:11.000+01:00					complete
47	ER Sepsis Triage		A																2014-03-23T08:22:27.000+01:00					complete
47	LacticAcid		B																2014-03-23T08:31:00.000+01:00					complete							3.4
47	Leucocytes		B																2014-03-23T08:31:00.000+01:00					complete					8.0
47	CRP		B																2014-03-23T08:31:00.000+01:00					complete						10.0
47	IV Liquid		A																2014-03-23T09:00:00.000+01:00					complete
47	IV Antibiotics		A																2014-03-23T09:30:00.000+01:00					complete
47	Admission NC		I																2014-03-23T12:14:34.000+01:00					complete
47	LacticAcid		B																2014-03-24T07:00:00.000+01:00					complete							1.6
47	Release A		E																2014-03-28T09:00:00.000+01:00					complete
48	ER Registration	true	A	true	false	true	false	true	true	true	90	true	false	false	false	true	true	true	2014-10-09T19:00:29.000+02:00	true	false	false	true	complete	C	false	true	true
48	ER Triage		C																2014-10-09T19:06:04.000+02:00					complete
48	ER Sepsis Triage		A																2014-10-09T19:06:19.000+02:00					complete
48	CRP		B																2014-10-09T19:30:00.000+02:00					complete
48	LacticAcid		B																2014-10-09T19:30:00.000+02:00					complete							1.1
48	Leucocytes		B																2014-10-09T19:30:00.000+02:00					complete					5.0
48	IV Liquid		A																2014-10-09T21:29:34.000+02:00					complete
48	IV Antibiotics		A																2014-10-09T21:29:38.000+02:00					complete
48	Admission NC		G																2014-10-09T21:30:17.000+02:00					complete
48	CRP		B																2014-10-10T07:00:00.000+02:00					complete						67.0
48	Leucocytes		B																2014-10-10T07:00:00.000+02:00					complete					12.7
48	Admission NC		O																2014-10-10T14:10:00.000+02:00					complete
48	Release A		E																2014-10-15T10:30:00.000+02:00					complete
49	ER Registration	false	A	false	false	false	false	false	false	false	85	false	false	false	false	false	false	false	2014-09-28T16:35:41.000+02:00	false	false	false	false	complete	S	false	false	false
49	ER Triage		C																2014-09-28T16:46:23.000+02:00					complete
49	ER Sepsis Triage		A																2014-09-28T16:46:32.000+02:00					complete
49	CRP		B																2014-09-28T17:23:00.000+02:00					complete						5.0
49	Admission NC		F																2014-09-28T21:38:27.000+02:00					complete
49	Admission NC		R																2014-09-29T14:45:33.000+02:00					complete
49	Release A		E																2014-10-04T14:30:00.000+02:00					complete
49	Return ER		?																2014-10-11T16:13:13.000+02:00					complete
50	ER Registration	false	A	false	false	false	false	false	false	false	70	false	false	false	false	false	false	false	2014-04-12T15:18:52.000+02:00	false	false	false	false	complete		false	false	false
50	ER Triage		C																2014-04-12T15:27:26.000+02:00					complete
50	ER Sepsis Triage		A																2014-04-12T15:28:16.000+02:00					complete
51	ER Registration	true	A	true	false	true	false	true	false	false	90	true	false	false	false	true	true	true	2014-07-10T12:33:44.000+02:00	false	false	false	true	complete		false	false	true
51	ER Triage		C																2014-07-10T12:38:27.000+02:00					complete
51	ER Sepsis Triage		A																2014-07-10T12:38:36.000+02:00					complete
51	Leucocytes		B																2014-07-10T12:54:00.000+02:00					complete					20.4
51	CRP		B																2014-07-10T12:54:00.000+02:00					complete						69.0
51	LacticAcid		B																2014-07-10T12:54:00.000+02:00					complete							2.0
52	ER Registration	true	A	true	false	false	false	true	true	false	90	true	false	false	false	true	true	true	2014-05-24T11:32:26.000+02:00	true	false	false	true	complete		false	true	true
52	ER Triage		C																2014-05-24T11:45:41.000+02:00					complete
52	ER Sepsis Triage		A																2014-05-24T11:46:10.000+02:00					complete
52	CRP		B																2014-05-24T12:00:00.000+02:00					complete						219.0
52	LacticAcid		B																2014-05-24T12:00:00.000+02:00					complete							1.3
52	Leucocytes		B																2014-05-24T12:00:00.000+02:00					complete					15.4
52	IV Liquid		A																2014-05-24T12:40:50.000+02:00					complete
52	IV Antibiotics		A																2014-05-24T12:40:56.000+02:00					complete
53	ER Registration	true	A	true	false	true	false	true	true	true	90	true	false	false	false	true	true	true	2014-02-16T09:55:43.000+01:00	true	false	false	true	complete		false	true	true
53	ER Triage		C																2014-02-16T09:57:14.000+01:00					complete
53	ER Sepsis Triage		A																2014-02-16T09:57:28.000+01:00					complete
53	CRP		B																2014-02-16T10:03:00.000+01:00					complete						48.0
53	LacticAcid		B																2014-02-16T10:03:00.000+01:00					complete							1.3
53	Leucocytes		B																2014-02-16T10:03:00.000+01:00					complete					15.7
53	IV Liquid		A																2014-02-16T13:52:02.000+01:00					complete
53	IV Antibiotics		A																2014-02-16T13:52:06.000+01:00					complete
54	ER Registration	false	A	false	false	true	false	true	false	false	35	false	false	false	false	false	false	true	2014-03-10T12:13:21.000+01:00	false	false	false	false	complete		false	false	false
54	ER Triage		C																2014-03-10T12:21:58.000+01:00					complete
54	ER Sepsis Triage		A																2014-03-10T12:43:44.000+01:00					complete
54	CRP		B																2014-03-10T13:07:00.000+01:00					complete						39.0
54	LacticAcid		B																2014-03-10T13:07:00.000+01:00					complete							2.0
54	Leucocytes		B																2014-03-10T13:07:00.000+01:00					complete					13.1
55	ER Registration	true	A	true	false	true	false	true	true	true	75	true	true	false	false	true	true	true	2014-02-11T12:36:56.000+01:00	true	false	false	true	complete	E	false	true	true
55	ER Triage		C																2014-02-11T12:46:27.000+01:00					complete
55	ER Sepsis Triage		A																2014-02-11T12:46:46.000+01:00					complete
55	CRP		B																2014-02-11T13:04:00.000+01:00					complete						136.0
55	LacticAcid		B																2014-02-11T13:04:00.000+01:00					complete							2.0
55	Leucocytes		B																2014-02-11T13:04:00.000+01:00					complete					18.4
55	IV Liquid		A																2014-02-11T13:10:03.000+01:00					complete
55	IV Antibiotics		A																2014-02-11T15:24:34.000+01:00					complete
55	Admission NC		G																2014-02-11T15:25:23.000+01:00					complete
55	Admission NC		O																2014-02-11T18:30:00.000+01:00					complete
55	CRP		B																2014-02-12T07:00:00.000+01:00					complete						184.0
55	Leucocytes		B																2014-02-15T07:00:00.000+01:00					complete					9.4
55	CRP		B																2014-02-15T07:00:00.000+01:00					complete						87.0
55	Release A		E																2014-02-18T09:00:00.000+01:00					complete
56	ER Registration	true	A	true	false	false	false	true	true	false	90	true	false	false	false	true	true	true	2014-06-04T11:56:17.000+02:00	true	false	false	true	complete	E	false	true	true
56	ER Triage		C																2014-06-04T11:59:44.000+02:00					complete
56	ER Sepsis Triage		A																2014-06-04T12:00:45.000+02:00					complete
56	CRP		B																2014-06-04T12:19:00.000+02:00					complete						80.0
56	LacticAcid		B																2014-06-04T12:19:00.000+02:00					complete							1.9
56	Leucocytes		B																2014-06-04T12:19:00.000+02:00					complete					9.8
56	IV Liquid		A																2014-06-04T15:39:30.000+02:00					complete
56	IV Antibiotics		A																2014-06-04T15:39:34.000+02:00					complete
56	Admission NC		M																2014-06-04T15:40:29.000+02:00					complete
56	Leucocytes		B																2014-06-07T08:00:00.000+02:00					complete
56	CRP		B																2014-06-07T08:00:00.000+02:00					complete						76.0
56	Release A		E																2014-06-09T11:30:00.000+02:00					complete
57	ER Registration	true	A	true	false	true	false	true	true	true	80	true	false	false	false	true	true	true	2014-10-17T10:02:44.000+02:00	true	false	false	true	complete		false	true	true
57	ER Triage		C																2014-10-17T10:03:46.000+02:00					complete
57	ER Sepsis Triage		A																2014-10-17T10:04:08.000+02:00					complete
57	Leucocytes		B																2014-10-17T10:20:00.000+02:00					complete					26.6
57	CRP		B																2014-10-17T10:20:00.000+02:00					complete						237.0
57	LacticAcid		B																2014-10-17T10:20:00.000+02:00					complete							1.9
57	IV Liquid		A																2014-10-17T14:07:33.000+02:00					complete
57	IV Antibiotics		A																2014-10-17T14:07:37.000+02:00					complete
58	ER Registration	true	A	true	false	true	false	true	true	true	85	true	false	false	false	true	true	false	2014-05-21T17:02:23.000+02:00	false	false	false	true	complete		false	false	true
58	ER Triage		C																2014-05-21T17:07:35.000+02:00					complete
58	ER Sepsis Triage		A																2014-05-21T17:24:26.000+02:00					complete
58	IV Liquid		A																2014-05-21T17:24:45.000+02:00					complete
58	IV Antibiotics		A																2014-05-21T17:24:49.000+02:00					complete
58	CRP		B																2014-05-21T17:34:00.000+02:00					complete
58	Leucocytes		B																2014-05-21T17:34:00.000+02:00					complete					7.1
58	LacticAcid		B																2014-05-21T17:34:00.000+02:00					complete							1.5
59	ER Registration	true	A	true	false	true	false	true	true	false	85	true	false	false	false	true	true	true	2014-08-27T02:15:42.000+02:00	false	false	false	true	complete	C	false	false	true
59	Leucocytes		B																2014-08-27T02:25:00.000+02:00					complete					13.1
59	LacticAcid		B																2014-08-27T02:25:00.000+02:00					complete							2.1
59	CRP		B																2014-08-27T02:25:00.000+02:00					complete						12.0
59	ER Triage		C																2014-08-27T02:27:21.000+02:00					complete
59	ER Sepsis Triage		A																2014-08-27T02:41:56.000+02:00					complete
59	IV Liquid		A																2014-08-27T02:42:13.000+02:00					complete
59	IV Antibiotics		A																2014-08-27T02:42:19.000+02:00					complete
59	Admission NC		O																2014-08-27T04:19:07.000+02:00					complete
59	Leucocytes		B																2014-08-29T08:00:00.000+02:00					complete					9.8
59	CRP		B																2014-08-29T08:00:00.000+02:00					complete						54.0
59	Release A		E																2014-08-29T14:05:00.000+02:00					complete
59	Return ER		?																2015-04-29T15:32:06.000+02:00					complete
60	ER Registration	true	A	true	false	true	false	true	true	false	80	true	false	false	false	true	true	true	2014-04-17T14:28:36.000+02:00	true	false	false	true	complete	T	false	true	true
60	ER Triage		C																2014-04-17T14:48:36.000+02:00					complete
60	ER Sepsis Triage		A																2014-04-17T14:48:45.000+02:00					complete
60	CRP		B																2014-04-17T14:56:00.000+02:00					complete						157.0
60	LacticAcid		B																2014-04-17T14:56:00.000+02:00					complete							1.1
60	Leucocytes		B																2014-04-17T14:56:00.000+02:00					complete					18.5
60	IV Liquid		A																2014-04-17T15:00:00.000+02:00					complete
60	IV Antibiotics		A																2014-04-17T16:00:00.000+02:00					complete
60	Admission NC		T																2014-04-17T17:11:49.000+02:00					complete
60	CRP		B																2014-04-18T06:46:00.000+02:00					complete						294.0
60	Leucocytes		B																2014-04-18T06:46:00.000+02:00					complete					17.5
60	Admission NC		H																2014-04-19T15:30:00.000+02:00					complete
60	Leucocytes		B																2014-04-20T08:00:00.000+02:00					complete					10.7
60	CRP		B																2014-04-20T08:00:00.000+02:00					complete						177.0
60	Release A		E																2014-04-22T11:39:58.000+02:00					complete
61	ER Registration	true	A	true	false	true	false	true	true	false	80	true	false	false	false	true	true	true	2014-03-25T00:14:37.000+01:00	false	false	false	true	complete	U	false	false	true
61	Leucocytes		B																2014-03-25T00:32:00.000+01:00					complete					6.8
61	CRP		B																2014-03-25T00:32:00.000+01:00					complete						259.0
61	LacticAcid		B																2014-03-25T00:32:00.000+01:00					complete							1.3
61	ER Triage		C																2014-03-25T00:41:18.000+01:00					complete
61	ER Sepsis Triage		A																2014-03-25T00:42:37.000+01:00					complete
61	IV Liquid		A																2014-03-25T00:42:56.000+01:00					complete
61	IV Antibiotics		A																2014-03-25T00:43:02.000+01:00					complete
61	Admission NC		G																2014-03-25T03:04:10.000+01:00					complete
61	Leucocytes		B																2014-03-25T07:00:00.000+01:00					complete					13.7
61	Admission NC		O																2014-03-25T12:00:00.000+01:00					complete
61	CRP		B																2014-03-27T08:00:00.000+01:00					complete						119.0
61	Leucocytes		B																2014-03-27T08:00:00.000+01:00					complete					9.2
61	Release A		E																2014-03-28T11:00:00.000+01:00					complete
62	ER Registration	true	A	true	false	true	false	true	true	false	75	true	false	false	false	true	true	true	2014-02-23T15:55:06.000+01:00	true	false	false	true	complete		false	true	true
62	ER Triage		C																2014-02-23T16:04:04.000+01:00					complete
62	ER Sepsis Triage		A																2014-02-23T16:04:28.000+01:00					complete
62	CRP		B																2014-02-23T16:14:00.000+01:00					complete						64.0
62	LacticAcid		B																2014-02-23T16:14:00.000+01:00					complete							1.5
62	Leucocytes		B																2014-02-23T16:14:00.000+01:00					complete					7.7
62	IV Liquid		A																2014-02-23T17:41:47.000+01:00					complete
62	IV Antibiotics		A																2014-02-23T17:43:39.000+01:00					complete
63	ER Registration	true	A	true	false	false	false	true	true	false	70	true	false	false	false	true	true	true	2014-06-17T11:02:28.000+02:00	true	false	false	true	complete	H	false	true	true
63	ER Triage		C																2014-06-17T11:09:16.000+02:00					complete
63	ER Sepsis Triage		A																2014-06-17T11:09:41.000+02:00					complete
63	LacticAcid		B																2014-06-17T11:20:00.000+02:00					complete							1.5
63	CRP		B																2014-06-17T11:20:00.000+02:00					complete						15.0
63	Leucocytes		B																2014-06-17T11:20:00.000+02:00					complete					23.2
63	IV Antibiotics		A																2014-06-17T11:30:00.000+02:00					complete
63	IV Liquid		A																2014-06-17T11:30:00.000+02:00					complete
63	Admission NC		F																2014-06-17T15:10:43.000+02:00					complete
63	Release A		E																2014-06-23T14:15:00.000+02:00					complete
63	Return ER		?																2014-11-08T22:04:52.000+01:00					complete
64	ER Registration	true	A	true	false	true	false	true	true	true	85	true	false	false	false	true	true	false	2013-12-02T10:51:22.000+01:00	true	false	false	true	complete	J	false	true	true
64	ER Triage		C																2013-12-02T10:59:38.000+01:00					complete
64	LacticAcid		B																2013-12-02T11:17:00.000+01:00					complete							2.6
64	CRP		B																2013-12-02T11:17:00.000+01:00					complete						130.0
64	Leucocytes		B																2013-12-02T11:17:00.000+01:00					complete					0.5
64	ER Sepsis Triage		A																2013-12-02T12:09:46.000+01:00					complete
64	IV Liquid		A																2013-12-02T12:10:16.000+01:00					complete
64	IV Antibiotics		A																2013-12-02T12:10:16.000+01:00					complete
64	Admission NC		I																2013-12-02T13:17:41.000+01:00					complete
64	Admission NC		N																2013-12-02T15:00:44.000+01:00					complete
64	CRP		B																2013-12-04T04:50:00.000+01:00					complete						94.0
64	Leucocytes		B																2013-12-04T04:50:00.000+01:00					complete					1.7
64	Leucocytes		B																2013-12-06T08:00:00.000+01:00					complete					11.1
64	CRP		B																2013-12-06T08:00:00.000+01:00					complete						88.0
64	CRP		B																2013-12-08T08:00:00.000+01:00					complete						94.0
64	Leucocytes		B																2013-12-08T08:00:00.000+01:00					complete					13.9
64	Leucocytes		B																2013-12-11T08:00:00.000+01:00					complete					22.8
64	CRP		B																2013-12-11T08:00:00.000+01:00					complete						23.0
64	Release B		E																2013-12-12T06:45:00.000+01:00					complete
65	ER Registration	false	A	false	false	false	false	false	false	false	75	false	false	false	false	false	false	false	2014-11-04T13:55:37.000+01:00	false	false	false	false	complete		false	false	false
65	ER Triage		C																2014-11-04T14:02:45.000+01:00					complete
65	ER Sepsis Triage		A																2014-11-04T14:03:10.000+01:00					complete
66	ER Registration	true	A	true	false	false	false	true	true	false	65	true	true	false	false	true	true	true	2014-10-10T18:16:35.000+02:00	true	false	false	true	complete	E	false	true	true
66	ER Triage		C																2014-10-10T18:33:43.000+02:00					complete
66	ER Sepsis Triage		A																2014-10-10T18:33:55.000+02:00					complete
66	Leucocytes		B																2014-10-10T18:49:00.000+02:00					complete					13.1
66	LacticAcid		B																2014-10-10T18:49:00.000+02:00					complete							2.4
66	CRP		B																2014-10-10T18:49:00.000+02:00					complete						343.0
66	IV Liquid		A																2014-10-10T19:49:54.000+02:00					complete
66	IV Antibiotics		A																2014-10-10T20:50:06.000+02:00					complete
66	Admission NC		G																2014-10-10T20:52:37.000+02:00					complete
66	CRP		B																2014-10-11T07:00:00.000+02:00					complete						270.0
66	Leucocytes		B																2014-10-11T07:00:00.000+02:00					complete					10.2
66	LacticAcid		B																2014-10-11T07:00:00.000+02:00					complete							1.2
66	Admission NC		I																2014-10-11T11:00:00.000+02:00					complete
66	CRP		B																2014-10-12T08:00:00.000+02:00					complete						319.0
66	Leucocytes		B																2014-10-14T08:00:00.000+02:00					complete					8.1
66	CRP		B																2014-10-14T08:00:00.000+02:00					complete						243.0
66	CRP		B																2014-10-16T08:00:00.000+02:00					complete						155.0
66	Leucocytes		B																2014-10-16T08:00:00.000+02:00					complete					9.2
66	CRP		B																2014-10-19T08:00:00.000+02:00					complete						39.0
66	Leucocytes		B																2014-10-19T08:00:00.000+02:00					complete					11.4
66	Release A		E																2014-10-19T13:00:00.000+02:00					complete
67	ER Registration	true	A	true	false	true	false	true	true	false	80	true	false	false	false	true	true	true	2014-12-05T09:39:50.000+01:00	true	false	false	true	complete	E	false	true	true
67	ER Triage		C																2014-12-05T09:42:32.000+01:00					complete
67	CRP		B																2014-12-05T10:06:00.000+01:00					complete						184.0
67	LacticAcid		B																2014-12-05T10:06:00.000+01:00					complete							1.5
67	Leucocytes		B																2014-12-05T10:06:00.000+01:00					complete					15.5
67	ER Sepsis Triage		A																2014-12-05T10:21:49.000+01:00					complete
67	IV Liquid		A																2014-12-05T10:22:12.000+01:00					complete
67	IV Antibiotics		A																2014-12-05T11:30:00.000+01:00					complete
67	Admission NC		N																2014-12-05T15:09:24.000+01:00					complete
67	CRP		B																2014-12-07T07:00:00.000+01:00					complete						208.0
67	Leucocytes		B																2014-12-07T07:00:00.000+01:00					complete					11.4
67	Leucocytes		B																2014-12-10T07:00:00.000+01:00					complete					11.4
67	CRP		B																2014-12-10T07:00:00.000+01:00					complete						111.0
67	Leucocytes		B																2014-12-12T07:00:00.000+01:00					complete					7.6
67	CRP		B																2014-12-12T07:00:00.000+01:00					complete						65.0
67	Release A		E																2014-12-13T10:45:00.000+01:00					complete
68	ER Registration	true	A	true	false	true	false	true	true	false	80	true	false	false	false	true	true	true	2015-01-17T19:51:42.000+01:00	false	false	false	true	complete	V	false	false	true
68	ER Triage		C																2015-01-17T19:53:28.000+01:00					complete
68	ER Sepsis Triage		A																2015-01-17T19:54:58.000+01:00					complete
68	IV Liquid		A																2015-01-17T19:55:12.000+01:00					complete
68	CRP		B																2015-01-17T20:05:00.000+01:00					complete						207.0
68	LacticAcid		B																2015-01-17T20:05:00.000+01:00					complete							1.9
68	Leucocytes		B																2015-01-17T20:05:00.000+01:00					complete					7.4
68	IV Antibiotics		A																2015-01-17T23:11:54.000+01:00					complete
68	Admission NC		O																2015-01-17T23:12:55.000+01:00					complete
68	Leucocytes		B																2015-01-19T08:00:00.000+01:00					complete					10.7
68	CRP		B																2015-01-19T08:00:00.000+01:00					complete						263.0
68	Leucocytes		B																2015-01-19T11:00:00.000+01:00					complete					10.8
68	CRP		B																2015-01-21T11:00:00.000+01:00					complete						139.0
68	Leucocytes		B																2015-01-21T11:00:00.000+01:00					complete					9.1
68	Release A		E																2015-01-23T14:00:00.000+01:00					complete
68	Return ER		?																2015-02-05T09:15:08.000+01:00					complete
69	ER Registration	true	A	true	false	true	false	true	true	false	85	true	false	false	false	true	true	true	2014-10-24T10:23:20.000+02:00	true	false	false	true	complete	W	false	true	true
69	ER Triage		C																2014-10-24T10:24:24.000+02:00					complete
69	ER Sepsis Triage		A																2014-10-24T10:24:43.000+02:00					complete
69	IV Liquid		A																2014-10-24T10:24:55.000+02:00					complete
69	CRP		B																2014-10-24T10:47:00.000+02:00					complete						14.0
69	LacticAcid		B																2014-10-24T10:47:00.000+02:00					complete							1.8
69	Leucocytes		B																2014-10-24T10:47:00.000+02:00					complete					17.0
69	IV Antibiotics		A																2014-10-24T14:43:11.000+02:00					complete
69	Admission NC		D																2014-10-24T14:44:20.000+02:00					complete
69	CRP		B																2014-10-25T08:00:00.000+02:00					complete						201.0
69	Leucocytes		B																2014-10-25T08:00:00.000+02:00					complete					19.7
69	Leucocytes		B																2014-10-25T16:00:00.000+02:00					complete					18.7
69	CRP		B																2014-10-27T07:00:00.000+01:00					complete						85.0
69	Leucocytes		B																2014-10-27T07:00:00.000+01:00					complete					11.3
69	Release A		E																2014-10-29T09:00:00.000+01:00					complete
69	Return ER		?																2014-11-12T13:20:15.000+01:00					complete
70	ER Registration	false	L	false	false	false	false	false	false	false	90	false	false	false	false	false	false	false	2014-04-22T10:21:51.000+02:00	false	false	false	false	complete	X	false	false	false
70	ER Triage		C																2014-04-22T10:27:42.000+02:00					complete
70	ER Sepsis Triage		L																2014-04-22T10:28:51.000+02:00					complete
70	Leucocytes		B																2014-04-22T10:41:00.000+02:00					complete					7.5
70	CRP		B																2014-04-22T10:41:00.000+02:00					complete
70	Admission NC		M																2014-04-22T13:04:26.000+02:00					complete
70	Release A		E																2014-04-25T14:30:00.000+02:00					complete
71	ER Registration	true	A	true	false	true	false	true	true	true	80	true	false	false	false	true	true	true	2014-05-01T10:17:37.000+02:00	false	false	false	true	complete	B	false	false	true
71	ER Triage		C																2014-05-01T10:25:25.000+02:00					complete
71	ER Sepsis Triage		A																2014-05-01T10:25:39.000+02:00					complete
71	IV Liquid		A																2014-05-01T10:25:47.000+02:00					complete
71	IV Antibiotics		A																2014-05-01T10:25:47.000+02:00					complete
71	Leucocytes		B																2014-05-01T10:26:00.000+02:00					complete					9.8
71	CRP		B																2014-05-01T10:26:00.000+02:00					complete						91.0
71	LacticAcid		B																2014-05-01T10:26:00.000+02:00					complete							1.0
71	Admission NC		I																2014-05-01T12:26:43.000+02:00					complete
71	CRP		B																2014-05-03T15:00:00.000+02:00					complete						51.0
71	Admission NC		F																2014-05-03T15:00:05.000+02:00					complete
71	CRP		B																2014-05-08T08:00:00.000+02:00					complete						38.0
71	Release A		E																2014-05-10T14:00:00.000+02:00					complete
71	Return ER		?																2014-08-16T06:04:26.000+02:00					complete
72	ER Registration	false	A	false	false	false	false	false	false	false	70	false	false	false	false	false	false	false	2014-09-11T09:33:19.000+02:00	false	false	false	false	complete	Y	false	false	false
72	ER Triage		C																2014-09-11T09:40:09.000+02:00					complete
72	ER Sepsis Triage		A																2014-09-11T09:42:34.000+02:00					complete
72	Leucocytes		B																2014-09-11T10:05:00.000+02:00					complete					13.8
72	LacticAcid		B																2014-09-11T10:05:00.000+02:00					complete							1.1
72	CRP		B																2014-09-11T10:05:00.000+02:00					complete						39.0
72	Admission NC		N																2014-09-11T14:18:24.000+02:00					complete
72	Release A		E																2014-09-20T11:20:00.000+02:00					complete
72	Return ER		?																2015-02-24T12:54:09.000+01:00					complete
73	ER Registration	true	A	true	false	true	false	false	true	true	90	true	false	false	false	true	true	true	2014-07-20T12:27:47.000+02:00	false	false	false	true	complete		false	false	true
73	ER Triage		C																2014-07-20T12:45:46.000+02:00					complete
73	ER Sepsis Triage		A																2014-07-20T12:48:25.000+02:00					complete
73	IV Liquid		A																2014-07-20T12:48:40.000+02:00					complete
73	CRP		B																2014-07-20T12:54:00.000+02:00					complete						255.0
73	LacticAcid		B																2014-07-20T12:54:00.000+02:00					complete							3.2
73	Leucocytes		B																2014-07-20T12:54:00.000+02:00					complete					8.9
73	IV Antibiotics		A																2014-07-20T12:55:10.000+02:00					complete
73	Admission NC		F																2014-07-20T15:43:53.000+02:00					complete
74	ER Registration	true	A	true	false	false	false	true	false	false	75	true	false	false	false	true	true	true	2015-02-15T17:07:29.000+01:00	false	false	false	true	complete	Z	false	false	true
74	ER Triage		C																2015-02-15T17:27:26.000+01:00					complete
74	ER Sepsis Triage		A																2015-02-15T17:28:03.000+01:00					complete
74	Leucocytes		B																2015-02-15T17:35:00.000+01:00					complete					11.1
74	CRP		B																2015-02-15T17:35:00.000+01:00					complete						97.0
74	LacticAcid		B																2015-02-15T17:35:00.000+01:00					complete							1.6
74	IV Antibiotics		A																2015-02-15T20:44:51.000+01:00					complete
74	Admission NC		G																2015-02-15T20:48:23.000+01:00					complete
74	Admission NC		I																2015-02-16T14:00:00.000+01:00					complete
74	CRP		B																2015-02-17T08:00:00.000+01:00					complete						70.0
74	Leucocytes		B																2015-02-17T08:00:00.000+01:00					complete					6.9
74	Release A		E																2015-02-22T10:00:00.000+01:00					complete
74	Return ER		?																2015-05-05T16:12:17.000+02:00					complete
75	ER Registration	false	A	false	false	false	false	false	false	false	50	false	false	false	false	false	false	false	2014-11-01T14:32:49.000+01:00	false	false	false	false	complete		false	false	false
75	ER Triage		C																2014-11-01T14:38:31.000+01:00					complete
75	ER Sepsis Triage		A																2014-11-01T14:38:48.000+01:00					complete
75	CRP		B																2014-11-01T15:22:00.000+01:00					complete
75	Leucocytes		B																2014-11-01T15:22:00.000+01:00					complete					9.7
76	ER Registration	true	A	true	false	true	false	true	true	false	60	true	false	false	false	true	true	true	2014-10-21T11:34:38.000+02:00	true	false	false	true	complete	B	false	true	true
76	ER Triage		C																2014-10-21T11:37:27.000+02:00					complete
76	ER Sepsis Triage		A																2014-10-21T11:37:57.000+02:00					complete
76	Leucocytes		B																2014-10-21T11:52:00.000+02:00					complete					23.1
76	LacticAcid		B																2014-10-21T11:52:00.000+02:00					complete							6.7
76	CRP		B																2014-10-21T11:52:00.000+02:00					complete						335.0
76	IV Liquid		A																2014-10-21T13:26:49.000+02:00					complete
76	IV Antibiotics		A																2014-10-21T13:26:54.000+02:00					complete
76	Admission NC		F																2014-10-21T13:27:27.000+02:00					complete
76	LacticAcid		B																2014-10-21T13:54:00.000+02:00					complete							8.2
76	Release B		E																2014-10-23T00:30:00.000+02:00					complete
77	ER Registration	true	A	true	false	false	false	true	true	true	85	true	false	false	false	true	true	true	2014-11-09T20:21:38.000+01:00	true	false	false	true	complete	B	false	true	true
77	ER Triage		C																2014-11-09T20:34:35.000+01:00					complete
77	ER Sepsis Triage		A																2014-11-09T20:35:19.000+01:00					complete
77	CRP		B																2014-11-09T20:54:00.000+01:00					complete						63.0
77	LacticAcid		B																2014-11-09T20:54:00.000+01:00					complete							1.1
77	Leucocytes		B																2014-11-09T20:54:00.000+01:00					complete					10.0
77	IV Antibiotics		A																2014-11-09T21:39:13.000+01:00					complete
77	IV Liquid		A																2014-11-09T23:09:54.000+01:00					complete
77	Admission NC		G																2014-11-09T23:21:02.000+01:00					complete
77	Admission NC		F																2014-11-10T11:00:00.000+01:00					complete
77	CRP		B																2014-11-11T08:00:00.000+01:00					complete						178.0
77	Leucocytes		B																2014-11-11T08:00:00.000+01:00					complete					8.6
77	Leucocytes		B																2014-11-13T08:00:00.000+01:00					complete					5.2
77	CRP		B																2014-11-13T08:00:00.000+01:00					complete						88.0
77	Release A		E																2014-11-13T20:00:00.000+01:00					complete
78	ER Registration	true	A	true	false	true	false	true	true	false	75	true	false	false	false	true	true	true	2014-04-26T20:35:33.000+02:00	true	false	false	true	complete	AA	false	true	true
78	ER Triage		C																2014-04-26T21:18:20.000+02:00					complete
78	ER Sepsis Triage		A																2014-04-26T21:18:37.000+02:00					complete
78	Leucocytes		B																2014-04-26T21:23:00.000+02:00					complete					7.8
78	LacticAcid		B																2014-04-26T21:23:00.000+02:00					complete							1.9
78	CRP		B																2014-04-26T21:23:00.000+02:00					complete						125.0
78	IV Antibiotics		A																2014-04-27T02:12:36.000+02:00					complete
78	Admission NC		O																2014-04-27T02:14:21.000+02:00					complete
78	IV Liquid		A																2014-04-27T21:18:55.000+02:00					complete
78	Leucocytes		B																2014-04-28T09:00:00.000+02:00					complete					10.1
78	CRP		B																2014-04-28T09:00:00.000+02:00					complete						182.0
78	Leucocytes		B																2014-04-29T09:00:00.000+02:00					complete					3.5
78	CRP		B																2014-04-29T11:33:00.000+02:00					complete						87.0
78	Leucocytes		B																2014-05-01T09:00:00.000+02:00					complete					3.3
78	Release A		E																2014-05-01T15:00:00.000+02:00					complete
78	Return ER		?																2015-01-03T12:34:52.000+01:00					complete
79	ER Registration	true	A	true	false	true	false	false	true	false	80	true	false	false	false	true	true	true	2014-09-24T15:39:13.000+02:00	true	false	false	true	complete	C	false	true	true
79	ER Triage		C																2014-09-24T15:52:40.000+02:00					complete
79	ER Sepsis Triage		A																2014-09-24T15:55:14.000+02:00					complete
79	Leucocytes		B																2014-09-24T16:04:00.000+02:00					complete					8.8
79	LacticAcid		B																2014-09-24T16:04:00.000+02:00					complete							1.5
79	CRP		B																2014-09-24T16:04:00.000+02:00					complete						94.0
79	IV Liquid		A																2014-09-24T17:20:09.000+02:00					complete
79	IV Antibiotics		A																2014-09-24T18:50:15.000+02:00					complete
79	Admission NC		O																2014-09-24T20:22:34.000+02:00					complete
79	CRP		B																2014-09-27T09:00:00.000+02:00					complete						60.0
79	Leucocytes		B																2014-09-27T09:00:00.000+02:00					complete					6.3
79	Release A		E																2014-09-30T11:30:00.000+02:00					complete
79	Return ER		?																2014-12-02T18:47:17.000+01:00					complete
80	ER Registration	false	A	false	false	false	false	false	false	false	80	false	false	false	false	false	false	false	2015-02-07T15:14:13.000+01:00	false	false	false	false	complete		false	false	false
80	ER Triage		C																2015-02-07T15:43:50.000+01:00					complete
80	ER Sepsis Triage		A																2015-02-07T15:45:17.000+01:00					complete
80	Leucocytes		B																2015-02-07T16:23:00.000+01:00					complete					12.0
80	CRP		B																2015-02-07T16:23:00.000+01:00					complete						85.0
81	ER Registration	true	A	true	false	true	false	true	true	false	75	true	false	false	false	true	true	true	2015-02-23T00:50:05.000+01:00	true	false	false	true	complete	E	false	true	true
81	ER Triage		C																2015-02-23T01:00:26.000+01:00					complete
81	ER Sepsis Triage		A																2015-02-23T01:00:45.000+01:00					complete
81	IV Liquid		A																2015-02-23T01:01:18.000+01:00					complete
81	IV Antibiotics		A																2015-02-23T01:01:22.000+01:00					complete
81	CRP		B																2015-02-23T01:16:00.000+01:00					complete						54.0
81	Leucocytes		B																2015-02-23T01:16:00.000+01:00					complete					11.1
81	LacticAcid		B																2015-02-23T01:16:00.000+01:00					complete							1.0
81	Admission NC		Q																2015-02-23T03:03:25.000+01:00					complete
81	Admission NC		O																2015-02-23T15:15:00.000+01:00					complete
81	CRP		B																2015-02-24T08:00:00.000+01:00					complete						79.0
81	Leucocytes		B																2015-02-24T08:00:00.000+01:00					complete					6.7
81	Release D		E																2015-02-25T09:49:39.000+01:00					complete
81	Return ER		?																2015-02-26T14:18:29.000+01:00					complete
82	ER Registration	true	A	true	false	true	false	true	true	true	45	true	false	false	false	true	true	true	2014-03-08T03:44:37.000+01:00	false	false	false	true	complete	BA	false	false	true
82	ER Triage		C																2014-03-08T03:54:54.000+01:00					complete
82	ER Sepsis Triage		A																2014-03-08T03:55:06.000+01:00					complete
82	LacticAcid		B																2014-03-08T03:58:00.000+01:00					complete							1.9
82	Leucocytes		B																2014-03-08T03:58:00.000+01:00					complete					11.4
82	CRP		B																2014-03-08T03:58:00.000+01:00					complete
82	IV Liquid		A																2014-03-08T04:30:51.000+01:00					complete
82	IV Antibiotics		A																2014-03-08T04:31:17.000+01:00					complete
82	Admission NC		F																2014-03-08T05:32:44.000+01:00					complete
82	CRP		B																2014-03-10T08:00:00.000+01:00					complete
82	Release A		E																2014-03-13T14:00:00.000+01:00					complete
82	Return ER		?																2014-11-26T03:05:34.000+01:00					complete
83	ER Registration	true	A	true	false	true	false	true	true	false	85	true	false	false	false	true	true	false	2014-02-27T08:58:20.000+01:00	false	false	false	true	complete	B	false	false	true
83	ER Triage		C																2014-02-27T09:01:06.000+01:00					complete
83	ER Sepsis Triage		A																2014-02-27T09:01:57.000+01:00					complete
83	LacticAcid		B																2014-02-27T09:30:00.000+01:00					complete							3.0
83	Leucocytes		B																2014-02-27T09:30:00.000+01:00					complete					8.2
83	CRP		B																2014-02-27T09:30:00.000+01:00					complete						22.0
83	IV Liquid		A																2014-02-27T11:07:18.000+01:00					complete
83	IV Antibiotics		A																2014-02-27T13:07:27.000+01:00					complete
83	Admission NC		F																2014-02-27T13:08:40.000+01:00					complete
83	CRP		B																2014-03-02T06:22:00.000+01:00					complete						100.0
83	Leucocytes		B																2014-03-02T06:22:00.000+01:00					complete					16.7
83	Leucocytes		B																2014-03-03T07:00:00.000+01:00					complete					14.0
83	CRP		B																2014-03-03T07:00:00.000+01:00					complete						120.0
83	Leucocytes		B																2014-03-05T07:00:00.000+01:00					complete					18.6
83	CRP		B																2014-03-05T07:00:00.000+01:00					complete						52.0
83	Leucocytes		B																2014-03-15T07:00:00.000+01:00					complete					12.2
83	Release A		E																2014-03-16T09:30:00.000+01:00					complete
84	ER Registration	false	A	false	false	false	false	false	false	false	80	false	false	false	false	false	false	false	2014-03-11T13:36:01.000+01:00	false	false	false	false	complete	S	false	false	false
84	ER Triage		C																2014-03-11T13:56:49.000+01:00					complete
84	ER Sepsis Triage		A																2014-03-11T13:57:07.000+01:00					complete
84	Leucocytes		B																2014-03-11T14:29:00.000+01:00					complete					6.0
84	CRP		B																2014-03-11T14:29:00.000+01:00					complete						20.0
84	Admission NC		R																2014-03-11T16:56:39.000+01:00					complete
84	Release A		E																2014-03-13T10:00:00.000+01:00					complete
85	ER Registration	true	A	true	false	true	false	true	true	true	85	true	false	false	false	true	true	false	2014-08-25T06:18:21.000+02:00	true	false	false	true	complete	S	false	true	true
85	ER Triage		C																2014-08-25T06:21:04.000+02:00					complete
85	ER Sepsis Triage		A																2014-08-25T06:36:36.000+02:00					complete
85	IV Liquid		A																2014-08-25T06:37:01.000+02:00					complete
85	IV Antibiotics		A																2014-08-25T06:37:15.000+02:00					complete
85	Leucocytes		B																2014-08-25T06:39:00.000+02:00					complete					9.2
85	CRP		B																2014-08-25T06:39:00.000+02:00					complete						55.0
85	LacticAcid		B																2014-08-25T06:39:00.000+02:00					complete							1.4
85	Admission NC		R																2014-08-25T08:24:35.000+02:00					complete
85	CRP		B																2014-08-28T16:00:00.000+02:00					complete						34.0
85	Leucocytes		B																2014-08-28T16:00:00.000+02:00					complete					6.4
85	Release A		E																2014-08-31T10:00:00.000+02:00					complete
86	ER Registration	true	A	true	false	true	false	true	false	false	35	true	false	false	false	true	true	true	2014-04-29T20:06:23.000+02:00	false	false	false	true	complete		false	true	true
86	ER Triage		C																2014-04-29T20:12:55.000+02:00					complete
86	ER Sepsis Triage		A																2014-04-29T20:14:03.000+02:00					complete
86	Leucocytes		B																2014-04-29T20:41:00.000+02:00					complete					11.8
86	CRP		B																2014-04-29T20:41:00.000+02:00					complete
87	ER Triage		C								75								2014-04-10T02:09:50.000+02:00					complete	S
87	ER Registration	true	A	true	true	true	false	true	true	true		true	false	false	false	true	true	true	2014-04-10T05:24:57.000+02:00	false	false	false	true	complete		false	false	true
87	ER Sepsis Triage		A																2014-04-10T05:26:32.000+02:00					complete
87	IV Liquid		A																2014-04-10T05:52:45.000+02:00					complete
87	IV Antibiotics		A																2014-04-10T05:52:59.000+02:00					complete
87	Leucocytes		B																2014-04-10T05:53:00.000+02:00					complete					8.5
87	CRP		B																2014-04-10T05:53:00.000+02:00					complete						7.0
87	LacticAcid		B																2014-04-10T05:53:00.000+02:00					complete							5.5
87	Admission NC		R																2014-04-10T09:20:12.000+02:00					complete
87	Leucocytes		B																2014-04-15T09:00:00.000+02:00					complete					3.7
87	Release A		E																2014-04-18T15:00:00.000+02:00					complete
87	Return ER		?																2014-06-12T16:35:29.000+02:00					complete
88	ER Registration	true	A	true	false	true	false	false	true	false	85	true	false	false	false	true	true	true	2014-02-28T16:31:31.000+01:00	true	false	false	true	complete	C	false	true	true
88	ER Triage		C																2014-02-28T16:32:58.000+01:00					complete
88	ER Sepsis Triage		A																2014-02-28T16:33:14.000+01:00					complete
88	IV Liquid		A																2014-02-28T16:35:05.000+01:00					complete
88	IV Antibiotics		A																2014-02-28T16:35:24.000+01:00					complete
88	Leucocytes		B																2014-02-28T16:37:00.000+01:00					complete					17.8
88	CRP		B																2014-02-28T16:37:00.000+01:00					complete						74.0
88	LacticAcid		B																2014-02-28T16:37:00.000+01:00					complete							2.4
88	Admission NC		Q																2014-02-28T19:18:24.000+01:00					complete
88	CRP		B																2014-03-01T07:00:00.000+01:00					complete						107.0
88	Leucocytes		B																2014-03-01T07:00:00.000+01:00					complete					10.1
88	CRP		B																2014-03-03T07:00:00.000+01:00					complete						30.0
88	Leucocytes		B																2014-03-03T07:00:00.000+01:00					complete					5.0
88	Release A		E																2014-03-05T11:15:00.000+01:00					complete
88	Return ER		?																2014-05-20T20:46:05.000+02:00					complete
89	ER Registration	true	A	true	false	true	false	true	true	true	75	true	true	false	false	true	true	true	2014-06-05T08:25:58.000+02:00	false	false	false	true	complete	H	false	false	true
89	ER Triage		C																2014-06-05T08:34:31.000+02:00					complete
89	ER Sepsis Triage		A																2014-06-05T08:34:46.000+02:00					complete
89	Leucocytes		B																2014-06-05T08:56:00.000+02:00					complete					38.6
89	LacticAcid		B																2014-06-05T08:56:00.000+02:00					complete							1.7
89	CRP		B																2014-06-05T08:56:00.000+02:00					complete						128.0
89	IV Liquid		A																2014-06-05T09:13:54.000+02:00					complete
89	IV Antibiotics		A																2014-06-05T09:14:10.000+02:00					complete
89	Admission NC		F																2014-06-05T11:15:36.000+02:00					complete
89	CRP		B																2014-06-07T08:00:00.000+02:00					complete						145.0
89	Leucocytes		B																2014-06-07T08:00:00.000+02:00					complete					19.1
89	CRP		B																2014-06-08T08:00:00.000+02:00					complete						82.0
89	Release A		E																2014-06-22T11:00:00.000+02:00					complete
90	ER Registration	true	A	true	false	true	false	true	false	true	75	true	false	false	false	true	true	true	2014-05-02T06:09:01.000+02:00	false	true	false	true	complete	H	false	false	true
90	ER Triage		C																2014-05-02T06:10:16.000+02:00					complete
90	ER Sepsis Triage		A																2014-05-02T06:18:12.000+02:00					complete
90	CRP		B																2014-05-02T06:22:00.000+02:00					complete						130.0
90	LacticAcid		B																2014-05-02T06:22:00.000+02:00					complete							1.6
90	Leucocytes		B																2014-05-02T06:22:00.000+02:00					complete					20.1
90	IV Antibiotics		A																2014-05-02T08:18:33.000+02:00					complete
90	Admission NC		I																2014-05-02T08:32:22.000+02:00					complete
90	Admission NC		M																2014-05-02T15:00:30.000+02:00					complete
90	CRP		B																2014-05-04T09:00:00.000+02:00					complete						70.0
90	CRP		B																2014-05-08T08:00:00.000+02:00					complete						11.0
90	Leucocytes		B																2014-05-13T11:00:00.000+02:00					complete					19.2
90	CRP		B																2014-05-13T11:00:00.000+02:00					complete						20.0
90	CRP		B																2014-05-16T08:00:00.000+02:00					complete						69.0
90	Leucocytes		B																2014-05-16T08:00:00.000+02:00					complete					13.9
90	CRP		B																2014-05-19T11:00:00.000+02:00					complete						51.0
90	Leucocytes		B																2014-05-21T08:00:00.000+02:00					complete					12.9
90	CRP		B																2014-05-22T08:00:00.000+02:00					complete						11.0
90	Leucocytes		B																2014-05-22T08:00:00.000+02:00					complete					13.8
90	Release A		E																2014-05-24T10:00:00.000+02:00					complete
90	Return ER		?																2014-05-26T08:25:58.000+02:00					complete
91	ER Registration	true	L	true	false	false	false	true	true	false	75	true	false	false	false	true	true	true	2013-12-27T16:14:54.000+01:00	false	false	false	true	complete	H	false	false	true
91	ER Triage		C																2013-12-27T16:37:00.000+01:00					complete
91	ER Sepsis Triage		L																2013-12-27T16:37:13.000+01:00					complete
91	IV Liquid		L																2013-12-27T16:37:52.000+01:00					complete
91	Leucocytes		B																2013-12-27T16:51:00.000+01:00					complete					33.4
91	CRP		B																2013-12-27T16:51:00.000+01:00					complete						121.0
91	LacticAcid		B																2013-12-27T16:51:00.000+01:00					complete							1.1
91	IV Antibiotics		L																2013-12-27T20:55:43.000+01:00					complete
91	Admission NC		O																2013-12-27T20:56:44.000+01:00					complete
91	Leucocytes		B																2013-12-27T22:52:00.000+01:00					complete					28.7
91	CRP		B																2013-12-29T08:00:00.000+01:00					complete						67.0
91	Leucocytes		B																2013-12-29T08:00:00.000+01:00					complete					27.1
91	Release A		E																2013-12-31T10:00:00.000+01:00					complete
91	Return ER		?																2014-01-06T12:15:26.000+01:00					complete
92	ER Registration	true	A	true	false	false	false	true	true	false	35	true	false	false	false	true	true	true	2014-09-11T11:51:28.000+02:00	true	false	false	true	complete		false	true	true
92	ER Triage		C																2014-09-11T11:56:31.000+02:00					complete
92	ER Sepsis Triage		A																2014-09-11T11:56:48.000+02:00					complete
92	Leucocytes		B																2014-09-11T12:12:00.000+02:00					complete					19.3
92	CRP		B																2014-09-11T12:12:00.000+02:00					complete						32.0
92	IV Antibiotics		A																2014-09-11T16:45:07.000+02:00					complete
92	IV Liquid		A																2014-09-11T16:58:59.000+02:00					complete
93	ER Registration	true	A	false	false	true	false	true	true	false	75	true	false	false	false	true	true	true	2013-12-21T12:19:23.000+01:00	false	false	false	true	complete	CA	false	false	true
93	ER Triage		C																2013-12-21T12:21:30.000+01:00					complete
93	ER Sepsis Triage		A																2013-12-21T12:22:06.000+01:00					complete
93	IV Liquid		A																2013-12-21T12:27:15.000+01:00					complete
93	IV Antibiotics		A																2013-12-21T12:27:27.000+01:00					complete
93	Leucocytes		B																2013-12-21T12:54:00.000+01:00					complete
93	CRP		B																2013-12-21T12:54:00.000+01:00					complete
93	CRP		B																2013-12-21T12:57:00.000+01:00					complete						103.0
93	Leucocytes		B																2013-12-21T12:57:00.000+01:00					complete					17.8
93	LacticAcid		B																2013-12-21T12:57:00.000+01:00					complete							2.7
93	Admission IC		P																2013-12-21T15:58:41.000+01:00					complete
93	CRP		B																2013-12-22T07:00:00.000+01:00					complete						282.0
93	LacticAcid		B																2013-12-22T07:00:00.000+01:00					complete							1.0
93	Leucocytes		B																2013-12-22T07:00:00.000+01:00					complete					17.6
93	Leucocytes		B																2013-12-23T07:00:00.000+01:00					complete					12.4
93	CRP		B																2013-12-23T07:00:00.000+01:00					complete						262.0
93	LacticAcid		B																2013-12-23T07:00:00.000+01:00					complete							0.7
93	Admission NC		F																2013-12-23T14:30:00.000+01:00					complete
93	Leucocytes		B																2013-12-25T08:00:00.000+01:00					complete					10.0
93	CRP		B																2013-12-25T08:00:00.000+01:00					complete						78.0
93	Release A		E																2013-12-27T11:00:00.000+01:00					complete
93	Return ER		?																2014-08-30T13:58:30.000+02:00					complete
94	ER Registration	false	A	false	false	false	false	false	false	false	80	false	false	false	false	false	false	false	2013-11-28T14:27:20.000+01:00	false	false	false	false	complete		false	false	false
94	ER Triage		C																2013-11-28T14:33:00.000+01:00					complete
94	ER Sepsis Triage		A																2013-11-28T14:33:20.000+01:00					complete
94	Leucocytes		B																2013-11-28T15:34:00.000+01:00					complete					9.8
94	CRP		B																2013-11-28T15:34:00.000+01:00					complete						150.0
95	ER Registration	true	A	true	false	false	true	true	true	false	70	true	false	false	false	true	true	true	2015-01-21T17:57:22.000+01:00	true	false	false	true	complete	R	false	true	true
95	ER Triage		C																2015-01-21T18:17:15.000+01:00					complete
95	ER Sepsis Triage		A																2015-01-21T18:17:38.000+01:00					complete
95	Leucocytes		B																2015-01-21T19:39:00.000+01:00					complete					10.5
95	CRP		B																2015-01-21T19:39:00.000+01:00					complete						125.0
95	LacticAcid		B																2015-01-21T19:39:00.000+01:00					complete							2.0
95	IV Liquid		A																2015-01-21T22:57:15.000+01:00					complete
95	IV Antibiotics		A																2015-01-21T22:57:27.000+01:00					complete
95	Admission NC		R																2015-01-21T23:01:07.000+01:00					complete
95	CRP		B																2015-01-22T14:27:00.000+01:00					complete						130.0
95	Leucocytes		B																2015-01-27T08:00:00.000+01:00					complete					9.6
95	CRP		B																2015-01-27T08:00:00.000+01:00					complete						136.0
95	Leucocytes		B																2015-01-29T08:00:00.000+01:00					complete					7.1
95	CRP		B																2015-01-29T08:00:00.000+01:00					complete						108.0
95	Release A		E																2015-02-01T13:00:00.000+01:00					complete
96	ER Registration	true	A	true	false	true	false	true	true	false	65	true	false	false	false	true	true	false	2014-10-30T15:57:15.000+01:00	true	false	false	true	complete	C	false	true	true
96	ER Triage		C																2014-10-30T16:02:10.000+01:00					complete
96	ER Sepsis Triage		A																2014-10-30T16:03:46.000+01:00					complete
96	CRP		B																2014-10-30T16:11:00.000+01:00					complete						17.0
96	Leucocytes		B																2014-10-30T16:11:00.000+01:00					complete					6.4
96	IV Liquid		A																2014-10-30T19:14:26.000+01:00					complete
96	IV Antibiotics		A																2014-10-30T19:14:30.000+01:00					complete
96	Admission NC		G																2014-10-30T21:16:52.000+01:00					complete
96	Admission NC		I																2014-10-31T10:14:00.000+01:00					complete
96	CRP		B																2014-11-01T07:00:00.000+01:00					complete						16.0
96	CRP		B																2014-11-04T07:00:00.000+01:00					complete						6.0
96	Release A		E																2014-11-05T12:30:00.000+01:00					complete
96	Return ER		?																2014-11-08T14:57:00.000+01:00					complete
97	ER Registration	true	A	true	false	true	false	true	true	true	65	true	false	false	false	true	true	true	2014-09-14T00:01:52.000+02:00	true	true	false	true	complete		false	true	true
97	ER Triage		C																2014-09-14T00:22:51.000+02:00					complete
97	ER Sepsis Triage		A																2014-09-14T00:23:21.000+02:00					complete
97	CRP		B																2014-09-14T00:29:00.000+02:00					complete						55.0
97	LacticAcid		B																2014-09-14T00:29:00.000+02:00					complete							9.7
97	Leucocytes		B																2014-09-14T00:29:00.000+02:00					complete					4.2
97	IV Antibiotics		A																2014-09-14T01:00:00.000+02:00					complete
97	IV Liquid		A																2014-09-14T01:00:00.000+02:00					complete
97	LacticAcid		B																2014-09-14T08:00:00.000+02:00					complete							4.0
98	ER Registration	true	A	true	true	true	true	true	true	false	65	true	false	false	false	true	true	true	2014-01-17T10:50:43.000+01:00	true	false	false	true	complete	C	false	true	true
98	IV Liquid		A																2014-01-17T10:55:00.000+01:00					complete
98	ER Triage		C																2014-01-17T10:57:04.000+01:00					complete
98	ER Sepsis Triage		A																2014-01-17T10:57:40.000+01:00					complete
98	IV Antibiotics		A																2014-01-17T10:58:05.000+01:00					complete
98	CRP		B																2014-01-17T10:59:00.000+01:00					complete						213.0
98	LacticAcid		B																2014-01-17T10:59:00.000+01:00					complete							4.6
98	Leucocytes		B																2014-01-17T10:59:00.000+01:00					complete					7.5
98	Admission IC		P																2014-01-17T13:31:20.000+01:00					complete
98	CRP		B																2014-01-18T07:00:00.000+01:00					complete						283.0
98	LacticAcid		B																2014-01-18T07:00:00.000+01:00					complete							1.7
98	Leucocytes		B																2014-01-18T07:00:00.000+01:00					complete					4.0
98	CRP		B																2014-01-19T07:00:00.000+01:00					complete						218.0
98	Leucocytes		B																2014-01-19T07:00:00.000+01:00					complete					2.2
98	LacticAcid		B																2014-01-19T07:00:00.000+01:00					complete							2.0
98	LacticAcid		B																2014-01-20T07:00:00.000+01:00					complete							1.3
98	CRP		B																2014-01-20T07:00:00.000+01:00					complete						169.0
98	Leucocytes		B																2014-01-20T07:00:00.000+01:00					complete					2.1
98	Leucocytes		B																2014-01-21T07:00:00.000+01:00					complete					2.8
98	CRP		B																2014-01-21T07:00:00.000+01:00					complete						135.0
98	LacticAcid		B																2014-01-21T07:00:00.000+01:00					complete							1.0
98	Admission NC		I																2014-01-21T11:12:12.000+01:00					complete
98	Release A		E																2014-01-24T10:00:00.000+01:00					complete
98	Return ER		?																2014-06-28T00:01:52.000+02:00					complete
99	ER Registration	true	A	true	false	false	true	true	true	true	65	true	false	false	false	true	true	true	2014-02-26T15:04:17.000+01:00	true	false	true	true	complete	C	false	true	true
99	ER Triage		C																2014-02-26T15:13:21.000+01:00					complete
99	ER Sepsis Triage		A																2014-02-26T15:13:47.000+01:00					complete
99	IV Liquid		A																2014-02-26T15:13:59.000+01:00					complete
99	Leucocytes		B																2014-02-26T15:26:00.000+01:00					complete					8.5
99	CRP		B																2014-02-26T15:26:00.000+01:00					complete						42.0
99	IV Antibiotics		A																2014-02-26T17:49:05.000+01:00					complete
99	Admission NC		G																2014-02-26T17:49:55.000+01:00					complete
99	Admission IC		P																2014-02-26T20:27:49.000+01:00					complete
99	LacticAcid		B																2014-02-26T21:14:00.000+01:00					complete							10.0
99	CRP		B																2014-02-26T21:14:00.000+01:00					complete						70.0
99	Leucocytes		B																2014-02-26T21:14:00.000+01:00					complete					5.9
99	Leucocytes		B																2014-02-27T00:24:00.000+01:00					complete					7.2
99	CRP		B																2014-02-27T00:24:00.000+01:00					complete						93.0
99	LacticAcid		B																2014-02-27T00:24:00.000+01:00					complete							8.3
99	LacticAcid		B																2014-02-27T04:17:00.000+01:00					complete							7.1
99	Leucocytes		B																2014-02-27T04:17:00.000+01:00					complete					12.9
99	LacticAcid		B																2014-02-27T07:00:00.000+01:00					complete							5.8
99	CRP		B																2014-02-27T07:00:00.000+01:00					complete						136.0
99	Leucocytes		B																2014-02-27T07:00:00.000+01:00					complete					11.2
99	LacticAcid		B																2014-02-27T16:14:00.000+01:00					complete							4.1
99	LacticAcid		B																2014-02-27T22:30:00.000+01:00					complete							1.3
99	Leucocytes		B																2014-02-28T04:20:00.000+01:00					complete					6.4
99	LacticAcid		B																2014-02-28T04:20:00.000+01:00					complete							1.1
99	CRP		B																2014-02-28T04:20:00.000+01:00					complete						198.0
99	Admission NC		I																2014-02-28T14:00:00.000+01:00					complete
99	Leucocytes		B																2014-03-01T08:00:00.000+01:00					complete					4.7
99	CRP		B																2014-03-01T08:00:00.000+01:00					complete						247.0
99	Leucocytes		B																2014-03-03T08:00:00.000+01:00					complete					3.2
99	CRP		B																2014-03-03T08:00:00.000+01:00					complete						157.0
99	Release A		E																2014-03-07T11:59:00.000+01:00					complete
99	Return ER		?																2014-04-26T11:50:43.000+02:00					complete
100	ER Registration	true	A	true	false	false	false	true	true	false	60	true	true	false	false	true	true	true	2014-12-15T08:31:52.000+01:00	true	false	false	true	complete	B	false	true	true
100	ER Triage		C																2014-12-15T08:33:12.000+01:00					complete
100	ER Sepsis Triage		A																2014-12-15T08:33:51.000+01:00					complete
100	LacticAcid		B																2014-12-15T08:42:00.000+01:00					complete							1.5
100	Leucocytes		B																2014-12-15T08:42:00.000+01:00					complete					8.3
100	CRP		B																2014-12-15T08:42:00.000+01:00					complete						139.0
100	IV Antibiotics		A																2014-12-15T08:50:00.000+01:00					complete
100	IV Liquid		A																2014-12-15T09:29:37.000+01:00					complete
100	Admission NC		F																2014-12-15T12:23:05.000+01:00					complete
100	CRP		B																2014-12-16T07:00:00.000+01:00					complete						133.0
100	Leucocytes		B																2014-12-18T14:00:00.000+01:00					complete					4.0
100	CRP		B																2014-12-18T14:00:00.000+01:00					complete						31.0
100	Release A		E																2014-12-19T12:00:00.000+01:00					complete
101	IV Liquid		A								80								2014-04-28T11:20:41.000+02:00					complete	H
101	ER Registration	true	A	true	false	false	false	true	true	true		true	false	false	false	true	false	true	2014-04-28T12:18:32.000+02:00	false	false	false	true	complete		false	false	false
101	ER Triage		C																2014-04-28T12:23:09.000+02:00					complete
101	ER Sepsis Triage		A																2014-04-28T12:25:07.000+02:00					complete
101	LacticAcid		B																2014-04-28T12:41:00.000+02:00					complete							1.8
101	CRP		B																2014-04-28T12:41:00.000+02:00					complete						120.0
101	Leucocytes		B																2014-04-28T12:41:00.000+02:00					complete					13.9
101	IV Antibiotics		A																2014-04-28T15:21:03.000+02:00					complete
101	Admission NC		G																2014-04-28T15:22:03.000+02:00					complete
101	Admission NC		U																2014-04-28T17:49:22.000+02:00					complete
101	Release A		E																2014-05-01T13:00:00.000+02:00					complete
101	Return ER		?																2014-05-08T19:20:37.000+02:00					complete
102	ER Registration	true	A	true	false	false	false	true	true	false	90	true	false	false	false	true	true	true	2014-02-23T15:42:28.000+01:00	true	false	false	true	complete		false	true	true
102	ER Triage		C																2014-02-23T15:44:28.000+01:00					complete
102	ER Sepsis Triage		A																2014-02-23T15:44:48.000+01:00					complete
102	IV Liquid		A																2014-02-23T16:00:34.000+01:00					complete
102	IV Antibiotics		A																2014-02-23T16:00:52.000+01:00					complete
102	LacticAcid		B																2014-02-23T16:03:00.000+01:00					complete							1.6
102	Leucocytes		B																2014-02-23T16:03:00.000+01:00					complete					10.4
102	CRP		B																2014-02-23T16:03:00.000+01:00					complete						11.0
103	CRP		B								35								2014-07-16T11:47:00.000+02:00					complete
103	Leucocytes		B																2014-07-16T11:47:00.000+02:00					complete					25.0
103	ER Registration	true	A	true	false	true	false	true	true	false		true	false	false	false	true	true	true	2014-07-16T17:27:04.000+02:00	false	false	false	false	complete		false	false	true
103	ER Triage		C																2014-07-16T17:56:46.000+02:00					complete
103	Leucocytes		B																2014-07-16T18:44:00.000+02:00					complete					18.4
103	CRP		B																2014-07-16T18:44:00.000+02:00					complete						12.0
103	ER Sepsis Triage		A																2014-07-16T22:45:32.000+02:00					complete
103	IV Liquid		A																2014-07-16T22:45:50.000+02:00					complete
103	IV Antibiotics		A																2014-07-16T22:45:51.000+02:00					complete
104	ER Registration	true	A	false	false	false	false	true	true	false	70	false	false	false	false	true	false	true	2014-07-14T18:34:00.000+02:00	false	false	false	false	complete		false	false	false
104	LacticAcid		B																2014-07-14T18:40:00.000+02:00					complete							11.0
104	CRP		B																2014-07-14T18:40:00.000+02:00					complete						58.0
104	Leucocytes		B																2014-07-14T18:40:00.000+02:00					complete					12.3
104	ER Triage		C																2014-07-14T18:44:49.000+02:00					complete
104	ER Sepsis Triage		A																2014-07-14T18:45:05.000+02:00					complete
104	LacticAcid		B																2014-07-14T20:49:00.000+02:00					complete							1.2
104	LacticAcid		B																2014-07-14T21:56:00.000+02:00					complete							7.9
104	IV Liquid		A																2014-07-15T00:56:17.000+02:00					complete
104	IV Antibiotics		A																2014-07-15T00:56:24.000+02:00					complete
105	ER Registration	true	A	false	false	true	false	false	true	false	70	true	false	false	false	true	true	true	2013-12-19T09:04:38.000+01:00	false	false	false	true	complete	B	false	true	true
105	ER Triage		C																2013-12-19T09:13:31.000+01:00					complete
105	ER Sepsis Triage		A																2013-12-19T09:13:54.000+01:00					complete
105	LacticAcid		B																2013-12-19T09:26:00.000+01:00					complete							1.1
105	CRP		B																2013-12-19T09:26:00.000+01:00					complete						102.0
105	Leucocytes		B																2013-12-19T09:26:00.000+01:00					complete					11.3
105	IV Liquid		A																2013-12-19T10:18:44.000+01:00					complete
105	IV Antibiotics		A																2013-12-19T10:45:53.000+01:00					complete
105	Admission NC		S																2013-12-19T13:34:41.000+01:00					complete
105	Admission IC		P																2013-12-19T21:05:16.000+01:00					complete
105	Leucocytes		B																2013-12-19T22:15:00.000+01:00					complete					9.4
105	LacticAcid		B																2013-12-19T22:15:00.000+01:00					complete							1.2
105	CRP		B																2013-12-19T22:15:00.000+01:00					complete						117.0
105	LacticAcid		B																2013-12-20T07:00:00.000+01:00					complete							0.8
105	Leucocytes		B																2013-12-20T07:00:00.000+01:00					complete					8.3
105	CRP		B																2013-12-20T07:00:00.000+01:00					complete						116.0
105	Leucocytes		B																2013-12-21T07:00:00.000+01:00					complete					8.2
105	CRP		B																2013-12-21T07:00:00.000+01:00					complete						47.0
105	LacticAcid		B																2013-12-21T07:00:00.000+01:00					complete							1.5
105	CRP		B																2013-12-22T07:00:00.000+01:00					complete						23.0
105	LacticAcid		B																2013-12-22T07:00:00.000+01:00					complete							1.7
105	Leucocytes		B																2013-12-22T07:00:00.000+01:00					complete					7.4
105	Admission NC		F																2013-12-22T14:00:00.000+01:00					complete
105	CRP		B																2013-12-29T11:00:00.000+01:00					complete						19.0
105	Leucocytes		B																2013-12-29T11:00:00.000+01:00					complete					11.5
105	Leucocytes		B																2014-01-02T08:00:00.000+01:00					complete					14.6
105	CRP		B																2014-01-02T08:00:00.000+01:00					complete						19.0
105	Release A		E																2014-01-04T11:45:00.000+01:00					complete
105	Return ER		?																2014-05-04T18:34:00.000+02:00					complete
106	ER Registration	true	A	true	false	true	false	true	true	false	50	true	false	false	false	true	true	true	2015-02-02T02:03:30.000+01:00	false	false	false	true	complete	DA	false	true	true
106	ER Triage		C																2015-02-02T02:18:23.000+01:00					complete
106	IV Liquid		A																2015-02-02T02:50:35.000+01:00					complete
106	ER Sepsis Triage		A																2015-02-02T02:56:49.000+01:00					complete
106	CRP		B																2015-02-02T03:20:00.000+01:00					complete						26.0
106	LacticAcid		B																2015-02-02T03:20:00.000+01:00					complete							1.1
106	Leucocytes		B																2015-02-02T03:20:00.000+01:00					complete					17.0
106	IV Antibiotics		A																2015-02-02T05:12:47.000+01:00					complete
106	Admission NC		H																2015-02-02T05:16:58.000+01:00					complete
106	Leucocytes		B																2015-02-04T08:00:00.000+01:00					complete					11.3
106	CRP		B																2015-02-04T08:00:00.000+01:00					complete						185.0
106	Release A		E																2015-02-05T10:00:00.000+01:00					complete
107	ER Registration	true	A	true	false	false	false	true	true	false	55	true	false	false	false	true	true	true	2014-09-22T14:38:49.000+02:00	true	false	false	true	complete		false	true	true
107	ER Triage		C																2014-09-22T14:52:24.000+02:00					complete
107	ER Sepsis Triage		A																2014-09-22T14:52:40.000+02:00					complete
107	Leucocytes		B																2014-09-22T15:37:00.000+02:00					complete					18.0
107	LacticAcid		B																2014-09-22T15:37:00.000+02:00					complete							1.8
107	CRP		B																2014-09-22T15:37:00.000+02:00					complete						415.0
107	IV Liquid		A																2014-09-22T20:15:29.000+02:00					complete
107	IV Antibiotics		A																2014-09-22T20:15:38.000+02:00					complete
108	ER Registration	true	A	true	false	true	false	false	false	false	90	true	false	false	false	true	true	true	2014-02-13T13:14:23.000+01:00	false	false	false	true	complete	EA	false	true	true
108	ER Triage		C																2014-02-13T13:21:47.000+01:00					complete
108	ER Sepsis Triage		A																2014-02-13T13:22:27.000+01:00					complete
108	Leucocytes		B																2014-02-13T13:37:00.000+01:00					complete					18.0
108	CRP		B																2014-02-13T13:37:00.000+01:00					complete
108	LacticAcid		B																2014-02-13T13:37:00.000+01:00					complete							1.4
108	Admission NC		V																2014-02-13T15:48:05.000+01:00					complete
108	Release B		E																2014-02-18T19:30:00.000+01:00					complete
109	ER Registration	true	A	true	true	true	true	true	true	true	90	true	false	false	false	true	true	true	2014-02-19T09:26:10.000+01:00	false	false	false	true	complete	C	false	false	true
109	ER Triage		C																2014-02-19T09:30:07.000+01:00					complete
109	ER Sepsis Triage		A																2014-02-19T09:32:06.000+01:00					complete
109	Leucocytes		B																2014-02-19T09:44:00.000+01:00					complete					6.1
109	CRP		B																2014-02-19T09:44:00.000+01:00					complete						44.0
109	LacticAcid		B																2014-02-19T09:44:00.000+01:00					complete							2.9
109	IV Liquid		A																2014-02-19T10:30:00.000+01:00					complete
109	IV Antibiotics		A																2014-02-19T10:40:00.000+01:00					complete
109	Admission NC		G																2014-02-19T13:44:21.000+01:00					complete
109	Leucocytes		B																2014-02-20T07:00:00.000+01:00					complete					8.5
109	Admission NC		N																2014-02-20T13:33:20.000+01:00					complete
109	Leucocytes		B																2014-02-21T08:00:00.000+01:00					complete					7.9
109	Leucocytes		B																2014-02-22T08:00:00.000+01:00					complete					7.8
109	CRP		B																2014-02-22T08:00:00.000+01:00					complete						108.0
109	CRP		B																2014-02-24T08:00:00.000+01:00					complete						48.0
109	CRP		B																2014-02-26T12:20:00.000+01:00					complete						17.0
109	Leucocytes		B																2014-02-26T12:20:00.000+01:00					complete					12.9
109	Leucocytes		B																2014-02-26T23:33:00.000+01:00					complete					11.9
109	Leucocytes		B																2014-02-27T08:00:00.000+01:00					complete					15.7
109	Leucocytes		B																2014-02-28T09:12:00.000+01:00					complete					13.7
109	Leucocytes		B																2014-03-01T08:00:00.000+01:00					complete					14.1
109	CRP		B																2014-03-01T08:00:00.000+01:00					complete						11.0
109	Admission NC		N																2014-03-01T09:43:02.000+01:00					complete
109	Admission NC		Q																2014-03-01T13:17:39.000+01:00					complete
109	Leucocytes		B																2014-03-02T04:26:00.000+01:00					complete					12.8
109	Leucocytes		B																2014-03-04T13:09:00.000+01:00					complete					10.7
109	CRP		B																2014-03-04T13:09:00.000+01:00					complete						12.0
109	CRP		B																2014-03-05T08:00:00.000+01:00					complete						9.0
109	Leucocytes		B																2014-03-05T08:00:00.000+01:00					complete					10.9
109	CRP		B																2014-03-06T08:00:00.000+01:00					complete						9.0
109	Leucocytes		B																2014-03-06T08:00:00.000+01:00					complete					7.4
109	Release A		E																2014-03-11T13:00:00.000+01:00					complete
109	Return ER		?																2014-08-05T22:02:37.000+02:00					complete
110	ER Registration	true	A	true	true	true	false	true	true	false	65	true	false	false	false	true	true	true	2014-05-10T22:26:10.000+02:00	true	false	false	true	complete		true	true	true
110	ER Triage		C																2014-05-10T22:28:19.000+02:00					complete
110	ER Sepsis Triage		A																2014-05-10T22:29:04.000+02:00					complete
110	CRP		B																2014-05-10T22:36:00.000+02:00					complete						208.0
110	Leucocytes		B																2014-05-10T22:36:00.000+02:00					complete					14.5
110	LacticAcid		B																2014-05-10T22:36:00.000+02:00					complete							6.4
110	IV Liquid		A																2014-05-10T22:51:04.000+02:00					complete
110	IV Antibiotics		A																2014-05-10T23:51:09.000+02:00					complete
110	CRP		B																2014-05-11T07:00:00.000+02:00					complete						219.0
110	Leucocytes		B																2014-05-11T07:00:00.000+02:00					complete					9.8
110	LacticAcid		B																2014-05-11T07:00:00.000+02:00					complete							0.8
111	ER Registration	true	A	true	false	true	false	true	true	false	90	true	false	false	false	true	false	true	2014-07-06T15:19:13.000+02:00	false	false	false	true	complete	C	false	false	false
111	ER Triage		C																2014-07-06T15:20:31.000+02:00					complete
111	ER Sepsis Triage		A																2014-07-06T15:21:24.000+02:00					complete
111	Leucocytes		B																2014-07-06T15:45:00.000+02:00					complete					19.8
111	LacticAcid		B																2014-07-06T15:45:00.000+02:00					complete							1.6
111	CRP		B																2014-07-06T15:45:00.000+02:00					complete						198.0
111	IV Liquid		A																2014-07-06T18:56:07.000+02:00					complete
111	IV Antibiotics		A																2014-07-06T18:56:08.000+02:00					complete
111	Admission NC		O																2014-07-06T18:58:21.000+02:00					complete
111	Leucocytes		B																2014-07-07T08:00:00.000+02:00					complete					16.7
111	CRP		B																2014-07-07T08:00:00.000+02:00					complete						210.0
111	Leucocytes		B																2014-07-09T08:00:00.000+02:00					complete					12.0
111	CRP		B																2014-07-09T08:00:00.000+02:00					complete						124.0
111	Release C		E																2014-07-12T10:30:00.000+02:00					complete
112	ER Registration	true	L	true	true	true	true	true	true	false	85	true	false	false	false	true	true	true	2014-12-08T12:12:19.000+01:00	true	true	true	true	complete	G	false	true	true
112	ER Triage		C																2014-12-08T12:28:28.000+01:00					complete
112	Leucocytes		B																2014-12-08T12:46:00.000+01:00					complete					17.2
112	CRP		B																2014-12-08T12:46:00.000+01:00					complete						233.0
112	LacticAcid		B																2014-12-08T12:46:00.000+01:00					complete							3.8
112	ER Sepsis Triage		L																2014-12-08T13:22:35.000+01:00					complete
112	IV Liquid		L																2014-12-08T15:33:52.000+01:00					complete
112	IV Antibiotics		L																2014-12-08T15:33:56.000+01:00					complete
112	Admission IC		K																2014-12-08T15:34:36.000+01:00					complete
112	Admission IC		W																2014-12-08T16:15:00.000+01:00					complete
112	Leucocytes		B																2014-12-08T16:50:00.000+01:00					complete					2.5
112	CRP		B																2014-12-08T16:50:00.000+01:00					complete						166.0
112	LacticAcid		B																2014-12-08T16:50:00.000+01:00					complete							4.3
112	Leucocytes		B																2014-12-08T22:44:00.000+01:00					complete					18.9
112	CRP		B																2014-12-08T22:44:00.000+01:00					complete						155.0
112	LacticAcid		B																2014-12-08T22:44:00.000+01:00					complete							2.2
112	Leucocytes		B																2014-12-09T03:17:00.000+01:00					complete					24.1
112	Leucocytes		B																2014-12-09T07:00:00.000+01:00					complete					19.7
112	CRP		B																2014-12-09T07:00:00.000+01:00					complete						175.0
112	LacticAcid		B																2014-12-09T07:00:00.000+01:00					complete							2.3
112	LacticAcid		B																2014-12-09T14:23:00.000+01:00					complete							1.6
112	CRP		B																2014-12-09T18:50:00.000+01:00					complete						239.0
112	LacticAcid		B																2014-12-09T18:50:00.000+01:00					complete							2.1
112	Leucocytes		B																2014-12-09T18:50:00.000+01:00					complete					17.8
112	LacticAcid		B																2014-12-10T07:00:00.000+01:00					complete							1.2
112	Leucocytes		B																2014-12-10T07:00:00.000+01:00					complete					18.8
112	CRP		B																2014-12-10T07:00:00.000+01:00					complete						185.0
112	Leucocytes		B																2014-12-11T07:00:00.000+01:00					complete					15.6
112	LacticAcid		B																2014-12-11T07:00:00.000+01:00					complete							1.1
112	CRP		B																2014-12-11T07:00:00.000+01:00					complete						98.0
112	Admission NC		O																2014-12-11T14:10:00.000+01:00					complete
112	Release A		E																2014-12-14T19:00:00.000+01:00					complete
113	ER Registration	false	A	false	false	false	false	false	false	false	70	false	false	false	false	false	false	false	2014-08-25T12:20:55.000+02:00	false	false	false	false	complete		false	false	false
113	ER Triage		C																2014-08-25T12:58:42.000+02:00					complete
113	ER Sepsis Triage		A																2014-08-25T12:59:02.000+02:00					complete
114	ER Registration	true	L	true	false	true	false	true	true	false	70	true	false	false	false	true	true	true	2014-07-16T08:54:39.000+02:00	false	false	false	true	complete	B	false	false	true
114	LacticAcid		B																2014-07-16T09:01:00.000+02:00					complete							1.2
114	Leucocytes		B																2014-07-16T09:01:00.000+02:00					complete					14.5
114	CRP		B																2014-07-16T09:01:00.000+02:00					complete						98.0
114	ER Triage		C																2014-07-16T09:02:39.000+02:00					complete
114	ER Sepsis Triage		L																2014-07-16T09:02:58.000+02:00					complete
114	IV Liquid		L																2014-07-16T09:03:27.000+02:00					complete
114	IV Antibiotics		L																2014-07-16T12:25:58.000+02:00					complete
114	Admission NC		R																2014-07-16T12:30:17.000+02:00					complete
114	Admission NC		F																2014-07-17T14:00:00.000+02:00					complete
114	Leucocytes		B																2014-07-19T14:00:00.000+02:00					complete					11.6
114	CRP		B																2014-07-19T14:00:00.000+02:00					complete						26.0
114	Release A		E																2014-07-22T14:00:00.000+02:00					complete
114	Return ER		?																2015-02-20T10:19:11.000+01:00					complete
115	ER Sepsis Triage		A								70								2014-02-24T21:00:00.000+01:00					complete	CA
115	ER Registration	true	A	true	false	true	false	true	true	true		true	false	false	false	true	true	true	2014-02-24T21:02:06.000+01:00	true	false	false	true	complete		false	true	true
115	ER Triage		C																2014-02-24T21:05:52.000+01:00					complete
115	Leucocytes		B																2014-02-24T21:19:00.000+01:00					complete					23.9
115	CRP		B																2014-02-24T21:19:00.000+01:00					complete						73.0
115	LacticAcid		B																2014-02-24T21:19:00.000+01:00					complete							6.9
115	IV Liquid		A																2014-02-24T21:30:00.000+01:00					complete
115	IV Antibiotics		A																2014-02-24T21:33:09.000+01:00					complete
115	Admission IC		P																2014-02-24T23:43:05.000+01:00					complete
115	LacticAcid		B																2014-02-25T00:45:00.000+01:00					complete							0.8
115	CRP		B																2014-02-25T00:45:00.000+01:00					complete						77.0
115	CRP		B																2014-02-25T07:00:00.000+01:00					complete						108.0
115	LacticAcid		B																2014-02-25T07:00:00.000+01:00					complete							1.2
115	Leucocytes		B																2014-02-25T07:00:00.000+01:00					complete					14.8
115	Admission NC		F																2014-02-25T10:40:27.000+01:00					complete
115	Release A		E																2014-02-28T14:00:00.000+01:00					complete
115	Return ER		?																2014-06-26T08:54:39.000+02:00					complete
116	ER Registration	true	A	true	false	true	false	true	true	false	75	true	false	false	true	true	true	true	2015-01-25T15:08:46.000+01:00	true	false	false	true	complete	R	false	true	true
116	ER Triage		C																2015-01-25T16:29:32.000+01:00					complete
116	ER Sepsis Triage		A																2015-01-25T16:30:37.000+01:00					complete
116	IV Liquid		A																2015-01-25T16:30:46.000+01:00					complete
116	CRP		B																2015-01-25T16:35:00.000+01:00					complete						112.0
116	LacticAcid		B																2015-01-25T16:35:00.000+01:00					complete							1.3
116	Leucocytes		B																2015-01-25T16:35:00.000+01:00					complete					23.1
116	IV Antibiotics		A																2015-01-25T20:09:00.000+01:00					complete
116	Admission NC		O																2015-01-25T21:11:32.000+01:00					complete
116	Leucocytes		B																2015-01-29T08:00:00.000+01:00					complete					8.9
116	CRP		B																2015-01-29T08:00:00.000+01:00					complete						27.0
116	Leucocytes		B																2015-01-31T08:00:00.000+01:00					complete
116	CRP		B																2015-01-31T08:00:00.000+01:00					complete						12.0
116	Release A		E																2015-02-01T20:00:00.000+01:00					complete
117	ER Registration	true	A	true	false	false	false	true	true	false	75	true	false	false	false	true	true	true	2014-09-22T23:48:47.000+02:00	false	false	false	true	complete	R	false	true	true
117	ER Triage		C																2014-09-22T23:50:44.000+02:00					complete
117	CRP		B																2014-09-23T00:00:00.000+02:00					complete						242.0
117	LacticAcid		B																2014-09-23T00:00:00.000+02:00					complete							1.4
117	Leucocytes		B																2014-09-23T00:00:00.000+02:00					complete					21.5
117	ER Sepsis Triage		A																2014-09-23T00:13:43.000+02:00					complete
117	IV Liquid		A																2014-09-23T02:18:38.000+02:00					complete
117	IV Antibiotics		A																2014-09-23T02:18:41.000+02:00					complete
117	Admission NC		O																2014-09-23T02:19:25.000+02:00					complete
117	Leucocytes		B																2014-09-24T09:00:00.000+02:00					complete					11.5
117	CRP		B																2014-09-24T09:00:00.000+02:00					complete						146.0
117	CRP		B																2014-09-25T15:00:00.000+02:00					complete						78.0
117	Leucocytes		B																2014-09-25T15:00:00.000+02:00					complete					10.7
117	Release A		E																2014-09-29T15:00:00.000+02:00					complete
117	Return ER		?																2014-10-06T16:08:46.000+02:00					complete
118	ER Registration	true	A	true	false	false	false	true	true	false	70	true	false	false	false	true	false	true	2013-12-02T21:33:43.000+01:00	false	false	false	true	complete	Y	false	false	false
118	ER Triage		C																2013-12-02T21:49:43.000+01:00					complete
118	ER Sepsis Triage		A																2013-12-02T21:51:32.000+01:00					complete
118	CRP		B																2013-12-02T22:45:00.000+01:00					complete						126.0
118	Leucocytes		B																2013-12-02T22:45:00.000+01:00					complete					1.4
118	LacticAcid		B																2013-12-02T22:45:00.000+01:00					complete							2.1
118	IV Antibiotics		A																2013-12-03T00:51:06.000+01:00					complete
118	Admission NC		R																2013-12-03T01:52:45.000+01:00					complete
118	Admission NC		I																2013-12-03T13:30:00.000+01:00					complete
118	IV Liquid		A																2013-12-03T23:51:05.000+01:00					complete
118	CRP		B																2013-12-04T08:00:00.000+01:00					complete						109.0
118	Leucocytes		B																2013-12-04T08:00:00.000+01:00					complete					2.5
118	Leucocytes		B																2013-12-05T09:10:00.000+01:00					complete					3.2
118	CRP		B																2013-12-06T08:00:00.000+01:00					complete						35.0
118	Leucocytes		B																2013-12-06T08:00:00.000+01:00					complete					4.7
118	Release A		E																2013-12-08T13:00:00.000+01:00					complete
119	ER Registration	true	A	false	true	true	true	true	true	true	75	true	false	false	false	true	true	false	2014-05-27T03:53:13.000+02:00	false	true	false	false	complete	CA	false	false	true
119	CRP		B																2014-05-27T04:06:00.000+02:00					complete						320.0
119	Leucocytes		B																2014-05-27T04:06:00.000+02:00					complete					19.2
119	ER Triage		C																2014-05-27T04:06:46.000+02:00					complete
119	ER Sepsis Triage		A																2014-05-27T04:07:01.000+02:00					complete
119	IV Liquid		A																2014-05-27T05:33:45.000+02:00					complete
119	IV Antibiotics		A																2014-05-27T05:33:54.000+02:00					complete
119	Admission IC		W																2014-05-27T05:36:13.000+02:00					complete
119	LacticAcid		B																2014-05-27T06:59:00.000+02:00					complete							2.8
119	CRP		B																2014-05-27T06:59:00.000+02:00					complete						318.0
119	Leucocytes		B																2014-05-27T06:59:00.000+02:00					complete					16.7
119	LacticAcid		B																2014-05-27T13:21:00.000+02:00					complete							3.5
119	LacticAcid		B																2014-05-28T07:00:00.000+02:00					complete							2.0
119	Leucocytes		B																2014-05-28T07:00:00.000+02:00					complete					27.4
119	CRP		B																2014-05-28T07:00:00.000+02:00					complete						315.0
119	CRP		B																2014-05-29T07:00:00.000+02:00					complete						188.0
119	Leucocytes		B																2014-05-29T07:00:00.000+02:00					complete					22.7
119	LacticAcid		B																2014-05-29T07:00:00.000+02:00					complete							2.2
119	Leucocytes		B																2014-05-30T07:00:00.000+02:00					complete					19.1
119	CRP		B																2014-05-30T07:00:00.000+02:00					complete						196.0
119	LacticAcid		B																2014-05-30T07:00:00.000+02:00					complete							1.1
119	CRP		B																2014-05-31T07:00:00.000+02:00					complete						174.0
119	LacticAcid		B																2014-05-31T07:00:00.000+02:00					complete							1.6
119	Leucocytes		B																2014-05-31T07:00:00.000+02:00					complete					18.0
119	Leucocytes		B																2014-06-01T07:00:00.000+02:00					complete					17.7
119	CRP		B																2014-06-01T07:00:00.000+02:00					complete						176.0
119	LacticAcid		B																2014-06-01T07:00:00.000+02:00					complete							1.7
119	Leucocytes		B																2014-06-02T07:00:00.000+02:00					complete					18.3
119	LacticAcid		B																2014-06-02T07:00:00.000+02:00					complete							2.1
119	CRP		B																2014-06-02T07:00:00.000+02:00					complete						119.0
119	CRP		B																2014-06-03T07:00:00.000+02:00					complete						81.0
119	LacticAcid		B																2014-06-03T07:00:00.000+02:00					complete							1.8
119	Leucocytes		B																2014-06-03T07:00:00.000+02:00					complete					25.3
119	Leucocytes		B																2014-06-04T07:00:00.000+02:00					complete					23.0
119	CRP		B																2014-06-04T07:00:00.000+02:00					complete						50.0
119	LacticAcid		B																2014-06-04T07:00:00.000+02:00					complete							1.8
119	CRP		B																2014-06-05T07:00:00.000+02:00					complete						32.0
119	Leucocytes		B																2014-06-05T07:00:00.000+02:00					complete					21.9
119	LacticAcid		B																2014-06-05T07:00:00.000+02:00					complete							2.2
119	CRP		B																2014-06-06T07:00:00.000+02:00					complete						21.0
119	Leucocytes		B																2014-06-06T07:00:00.000+02:00					complete					26.1
119	LacticAcid		B																2014-06-06T07:00:00.000+02:00					complete							2.8
119	LacticAcid		B																2014-06-07T07:00:00.000+02:00					complete							2.4
119	Leucocytes		B																2014-06-07T07:00:00.000+02:00					complete					25.9
119	CRP		B																2014-06-07T07:00:00.000+02:00					complete						16.0
119	LacticAcid		B																2014-06-08T07:00:00.000+02:00					complete							1.7
119	CRP		B																2014-06-08T07:00:00.000+02:00					complete						13.0
119	Leucocytes		B																2014-06-08T07:00:00.000+02:00					complete					24.4
119	Leucocytes		B																2014-06-09T07:00:00.000+02:00					complete					19.5
119	CRP		B																2014-06-09T07:00:00.000+02:00					complete						30.0
119	LacticAcid		B																2014-06-09T07:00:00.000+02:00					complete							0.7
119	LacticAcid		B																2014-06-10T07:00:00.000+02:00					complete							0.3
119	Leucocytes		B																2014-06-10T07:00:00.000+02:00					complete					17.3
119	CRP		B																2014-06-10T07:00:00.000+02:00					complete						64.0
119	CRP		B																2014-06-11T07:00:00.000+02:00					complete						77.0
119	Leucocytes		B																2014-06-11T07:00:00.000+02:00					complete					16.8
119	LacticAcid		B																2014-06-11T07:00:00.000+02:00					complete							0.6
119	Leucocytes		B																2014-06-12T07:00:00.000+02:00					complete					18.4
119	CRP		B																2014-06-12T07:00:00.000+02:00					complete						68.0
119	LacticAcid		B																2014-06-12T07:00:00.000+02:00					complete							0.6
119	CRP		B																2014-06-13T06:30:00.000+02:00					complete						80.0
119	LacticAcid		B																2014-06-13T06:30:00.000+02:00					complete							0.8
119	Leucocytes		B																2014-06-13T06:30:00.000+02:00					complete					17.0
119	LacticAcid		B																2014-06-14T07:00:00.000+02:00					complete							1.0
119	CRP		B																2014-06-14T07:00:00.000+02:00					complete						63.0
119	Leucocytes		B																2014-06-14T07:00:00.000+02:00					complete					15.9
119	Leucocytes		B																2014-06-15T06:30:00.000+02:00					complete					15.7
119	CRP		B																2014-06-15T06:30:00.000+02:00					complete						63.0
119	LacticAcid		B																2014-06-15T06:30:00.000+02:00					complete							1.0
119	LacticAcid		B																2014-06-16T07:00:00.000+02:00					complete							0.9
119	CRP		B																2014-06-16T07:00:00.000+02:00					complete						84.0
119	Leucocytes		B																2014-06-16T07:00:00.000+02:00					complete					14.3
119	LacticAcid		B																2014-06-17T07:00:00.000+02:00					complete							0.5
119	Leucocytes		B																2014-06-17T07:00:00.000+02:00					complete					14.1
119	CRP		B																2014-06-17T07:00:00.000+02:00					complete						98.0
119	Leucocytes		B																2014-06-18T07:00:00.000+02:00					complete					19.2
119	CRP		B																2014-06-18T07:00:00.000+02:00					complete						152.0
119	LacticAcid		B																2014-06-18T07:00:00.000+02:00					complete							2.0
119	Leucocytes		B																2014-06-19T07:00:00.000+02:00					complete					16.3
119	LacticAcid		B																2014-06-19T07:00:00.000+02:00					complete							1.2
119	CRP		B																2014-06-19T07:00:00.000+02:00					complete						120.0
119	CRP		B																2014-06-20T07:00:00.000+02:00					complete						83.0
119	Leucocytes		B																2014-06-20T07:00:00.000+02:00					complete					15.7
119	LacticAcid		B																2014-06-20T07:00:00.000+02:00					complete							1.8
119	CRP		B																2014-06-21T07:00:00.000+02:00					complete						61.0
119	LacticAcid		B																2014-06-21T07:00:00.000+02:00					complete							0.8
119	Leucocytes		B																2014-06-21T07:00:00.000+02:00					complete					13.1
119	Leucocytes		B																2014-06-21T17:47:00.000+02:00					complete					11.0
119	CRP		B																2014-06-22T07:00:00.000+02:00					complete						63.0
119	Leucocytes		B																2014-06-22T07:00:00.000+02:00					complete					11.4
119	LacticAcid		B																2014-06-22T07:00:00.000+02:00					complete							1.4
119	Leucocytes		B																2014-06-23T06:58:00.000+02:00					complete					12.4
119	CRP		B																2014-06-23T06:58:00.000+02:00					complete						75.0
119	LacticAcid		B																2014-06-23T06:58:00.000+02:00					complete							2.0
119	Leucocytes		B																2014-06-24T07:00:00.000+02:00					complete					9.7
119	LacticAcid		B																2014-06-24T07:00:00.000+02:00					complete							1.4
119	CRP		B																2014-06-24T07:00:00.000+02:00					complete						66.0
119	LacticAcid		B																2014-06-25T07:00:00.000+02:00					complete							1.4
119	Leucocytes		B																2014-06-25T07:00:00.000+02:00					complete					11.8
119	CRP		B																2014-06-25T07:00:00.000+02:00					complete						40.0
119	CRP		B																2014-06-26T07:00:00.000+02:00					complete						71.0
119	LacticAcid		B																2014-06-26T07:00:00.000+02:00					complete							1.0
119	Leucocytes		B																2014-06-26T07:00:00.000+02:00					complete					10.6
119	Leucocytes		B																2014-06-27T07:00:00.000+02:00					complete					9.8
119	CRP		B																2014-06-27T07:00:00.000+02:00					complete						39.0
119	LacticAcid		B																2014-06-27T07:00:00.000+02:00					complete							0.6
119	LacticAcid		B																2014-06-27T23:32:00.000+02:00					complete							0.4
119	LacticAcid		B																2014-06-28T07:00:00.000+02:00					complete							0.5
119	CRP		B																2014-06-28T07:00:00.000+02:00					complete						20.0
119	Leucocytes		B																2014-06-28T07:00:00.000+02:00					complete					7.2
119	Leucocytes		B																2014-06-28T17:10:00.000+02:00					complete					6.8
119	Leucocytes		B																2014-06-29T07:00:00.000+02:00					complete					8.7
119	CRP		B																2014-06-29T07:00:00.000+02:00					complete						16.0
119	LacticAcid		B																2014-06-29T07:00:00.000+02:00					complete							0.6
119	CRP		B																2014-06-30T07:00:00.000+02:00					complete						12.0
119	LacticAcid		B																2014-06-30T07:00:00.000+02:00					complete							0.6
119	Leucocytes		B																2014-06-30T07:00:00.000+02:00					complete					8.9
119	Release B		E																2014-07-01T21:00:00.000+02:00					complete
120	ER Registration	true	A	true	false	true	false	true	true	false	75	true	false	false	false	true	true	true	2014-06-03T14:28:01.000+02:00	true	false	false	true	complete		false	true	true
120	Leucocytes		B																2014-06-03T14:46:00.000+02:00					complete					15.0
120	LacticAcid		B																2014-06-03T14:46:00.000+02:00					complete							3.5
120	CRP		B																2014-06-03T14:46:00.000+02:00					complete						50.0
120	ER Triage		C																2014-06-03T14:47:30.000+02:00					complete
120	ER Sepsis Triage		A																2014-06-03T14:47:42.000+02:00					complete
120	IV Liquid		A																2014-06-03T14:47:55.000+02:00					complete
120	IV Antibiotics		A																2014-06-03T14:47:59.000+02:00					complete
120	Leucocytes		B																2014-06-03T16:45:00.000+02:00					complete					16.6
121	ER Registration	true	A	true	false	false	false	true	true	false	65	true	false	false	false	true	false	true	2014-10-11T22:29:47.000+02:00	false	false	false	true	complete	C	false	false	false
121	ER Triage		C																2014-10-11T22:31:23.000+02:00					complete
121	ER Sepsis Triage		A																2014-10-11T22:31:39.000+02:00					complete
121	CRP		B																2014-10-11T22:48:00.000+02:00					complete						197.0
121	LacticAcid		B																2014-10-11T22:48:00.000+02:00					complete							4.7
121	Leucocytes		B																2014-10-11T22:48:00.000+02:00					complete					18.2
121	IV Antibiotics		A																2014-10-12T01:48:37.000+02:00					complete
121	Admission NC		Q																2014-10-12T01:52:51.000+02:00					complete
121	Admission NC		O																2014-10-12T11:30:00.000+02:00					complete
121	CRP		B																2014-10-13T08:00:00.000+02:00					complete						211.0
121	Leucocytes		B																2014-10-13T08:00:00.000+02:00					complete					19.3
121	Release B		E																2014-10-16T21:30:00.000+02:00					complete
122	ER Registration	true	A	true	false	false	false	true	true	true	65	true	false	false	false	true	true	true	2014-04-07T21:23:26.000+02:00	true	false	false	true	complete		false	true	true
122	ER Triage		C																2014-04-07T21:24:51.000+02:00					complete
122	ER Sepsis Triage		A																2014-04-07T21:25:22.000+02:00					complete
122	Leucocytes		B																2014-04-07T22:40:00.000+02:00					complete					7.1
122	CRP		B																2014-04-07T22:40:00.000+02:00					complete						119.0
122	IV Liquid		A																2014-04-08T01:36:21.000+02:00					complete
122	IV Antibiotics		A																2014-04-08T01:36:24.000+02:00					complete
123	ER Registration	true	A	true	false	true	false	true	true	false	90	true	false	false	false	true	true	true	2014-10-27T10:09:46.000+01:00	true	false	false	true	complete	K	false	true	true
123	ER Triage		C																2014-10-27T10:20:04.000+01:00					complete
123	CRP		B																2014-10-27T10:45:00.000+01:00					complete						256.0
123	LacticAcid		B																2014-10-27T10:45:00.000+01:00					complete							1.6
123	Leucocytes		B																2014-10-27T10:45:00.000+01:00					complete					15.4
123	ER Sepsis Triage		A																2014-10-27T14:21:03.000+01:00					complete
123	IV Antibiotics		A																2014-10-27T14:21:26.000+01:00					complete
123	IV Liquid		A																2014-10-27T14:21:26.000+01:00					complete
123	Admission NC		R																2014-10-27T14:22:25.000+01:00					complete
123	Leucocytes		B																2014-10-28T08:00:00.000+01:00					complete					8.3
123	CRP		B																2014-10-28T08:00:00.000+01:00					complete						263.0
123	Leucocytes		B																2014-10-31T08:00:00.000+01:00					complete					7.3
123	CRP		B																2014-10-31T08:00:00.000+01:00					complete						116.0
123	Release A		E																2014-11-01T14:00:00.000+01:00					complete
124	ER Registration	true	A	true	false	true	false	true	true	true	85	true	false	false	false	true	true	true	2014-11-09T20:47:29.000+01:00	true	false	false	true	complete	C	false	true	true
124	ER Triage		C																2014-11-09T20:48:38.000+01:00					complete
124	ER Sepsis Triage		A																2014-11-09T20:49:05.000+01:00					complete
124	Leucocytes		B																2014-11-09T21:07:00.000+01:00					complete					22.6
124	CRP		B																2014-11-09T21:07:00.000+01:00					complete						110.0
124	IV Antibiotics		A																2014-11-09T23:50:37.000+01:00					complete
124	Admission NC		G																2014-11-09T23:51:19.000+01:00					complete
124	LacticAcid		B																2014-11-10T04:53:00.000+01:00					complete							2.0
124	Admission NC		D																2014-11-10T14:03:26.000+01:00					complete
124	Admission NC		D																2014-11-10T14:04:00.000+01:00					complete
124	IV Liquid		A																2014-11-10T21:49:56.000+01:00					complete
124	Leucocytes		B																2014-11-11T07:00:00.000+01:00					complete					14.4
124	CRP		B																2014-11-11T07:00:00.000+01:00					complete						312.0
124	CRP		B																2014-11-13T07:00:00.000+01:00					complete						237.0
124	Leucocytes		B																2014-11-13T07:00:00.000+01:00					complete					16.3
124	Release B		E																2014-11-19T19:15:00.000+01:00					complete
125	ER Registration	true	A	true	false	true	true	true	true	true	85	true	false	false	false	true	true	true	2014-08-01T15:56:11.000+02:00	false	true	true	true	complete	U	false	false	true
125	ER Triage		C																2014-08-01T16:02:17.000+02:00					complete
125	ER Sepsis Triage		A																2014-08-01T16:07:19.000+02:00					complete
125	CRP		B																2014-08-01T16:25:00.000+02:00					complete						187.0
125	LacticAcid		B																2014-08-01T16:25:00.000+02:00					complete							6.4
125	Leucocytes		B																2014-08-01T16:25:00.000+02:00					complete					29.5
125	IV Liquid		A																2014-08-01T20:20:21.000+02:00					complete
125	IV Antibiotics		A																2014-08-01T20:20:22.000+02:00					complete
125	Admission NC		G																2014-08-01T20:24:01.000+02:00					complete
125	LacticAcid		B																2014-08-02T10:52:00.000+02:00					complete							1.4
125	Leucocytes		B																2014-08-02T10:52:00.000+02:00					complete					27.2
125	CRP		B																2014-08-02T10:52:00.000+02:00					complete						289.0
125	Admission NC		Q																2014-08-02T11:30:00.000+02:00					complete
125	Leucocytes		B																2014-08-05T08:00:00.000+02:00					complete					30.2
125	CRP		B																2014-08-05T08:00:00.000+02:00					complete						98.0
125	CRP		B																2014-08-07T08:00:00.000+02:00					complete						66.0
125	Leucocytes		B																2014-08-07T08:00:00.000+02:00					complete					35.9
125	Leucocytes		B																2014-08-08T08:00:00.000+02:00					complete					33.4
125	CRP		B																2014-08-08T08:00:00.000+02:00					complete						46.0
125	CRP		B																2014-08-10T08:00:00.000+02:00					complete						36.0
125	Leucocytes		B																2014-08-10T08:00:00.000+02:00					complete					32.6
125	CRP		B																2014-08-12T11:00:00.000+02:00					complete						21.0
125	CRP		B																2014-08-14T08:00:00.000+02:00					complete						23.0
125	CRP		B																2014-08-17T08:00:00.000+02:00					complete						23.0
125	Leucocytes		B																2014-08-17T08:00:00.000+02:00					complete					24.7
125	CRP		B																2014-08-17T14:00:00.000+02:00					complete
125	Leucocytes		B																2014-08-18T22:50:00.000+02:00					complete					22.2
125	CRP		B																2014-08-18T22:50:00.000+02:00					complete						19.0
125	CRP		B																2014-08-19T08:00:00.000+02:00					complete						17.0
125	Release D		E																2014-08-20T10:45:00.000+02:00					complete
125	Return ER		?																2014-09-24T15:11:02.000+02:00					complete
126	ER Registration	true	A	true	false	false	false	true	true	true	50	true	false	false	false	true	true	true	2015-01-05T22:09:57.000+01:00	true	false	false	true	complete	H	false	true	true
126	Leucocytes		B																2015-01-05T22:42:00.000+01:00					complete					6.7
126	LacticAcid		B																2015-01-05T22:42:00.000+01:00					complete							1.1
126	CRP		B																2015-01-05T22:42:00.000+01:00					complete						78.0
126	ER Triage		C																2015-01-05T22:48:09.000+01:00					complete
126	ER Sepsis Triage		A																2015-01-05T22:50:23.000+01:00					complete
126	IV Antibiotics		A																2015-01-06T00:50:10.000+01:00					complete
126	Admission NC		G																2015-01-06T01:32:50.000+01:00					complete
126	Admission NC		F																2015-01-06T09:43:00.000+01:00					complete
126	IV Liquid		A																2015-01-06T22:50:40.000+01:00					complete
126	Release A		E																2015-01-08T10:00:00.000+01:00					complete
127	ER Registration	false	A	false	false	false	false	false	false	false	75	false	false	false	false	false	false	false	2014-11-11T15:26:44.000+01:00	false	false	false	false	complete		false	false	false
127	ER Triage		C																2014-11-11T15:49:22.000+01:00					complete
127	ER Sepsis Triage		A																2014-11-11T17:12:29.000+01:00					complete
128	ER Registration	true	A	true	false	false	false	true	true	false	90	true	false	false	false	true	true	true	2014-08-20T13:28:09.000+02:00	true	false	false	true	complete	E	false	true	true
128	IV Liquid		A																2014-08-20T13:39:06.000+02:00					complete
128	ER Triage		C																2014-08-20T13:44:09.000+02:00					complete
128	ER Sepsis Triage		A																2014-08-20T13:49:49.000+02:00					complete
128	IV Antibiotics		A																2014-08-20T13:50:38.000+02:00					complete
128	CRP		B																2014-08-20T13:51:00.000+02:00					complete						32.0
128	LacticAcid		B																2014-08-20T13:51:00.000+02:00					complete							1.8
128	Leucocytes		B																2014-08-20T13:51:00.000+02:00					complete					19.7
128	Admission NC		O																2014-08-20T16:22:27.000+02:00					complete
128	Release A		E																2014-08-25T14:30:00.000+02:00					complete
129	ER Registration	true	A	true	false	true	false	true	true	false	75	true	false	false	false	true	true	true	2014-05-07T12:46:40.000+02:00	true	false	false	true	complete		false	true	true
129	ER Triage		C																2014-05-07T13:05:34.000+02:00					complete
129	ER Sepsis Triage		A																2014-05-07T13:05:47.000+02:00					complete
129	LacticAcid		B																2014-05-07T13:26:00.000+02:00					complete							0.8
129	Leucocytes		B																2014-05-07T13:26:00.000+02:00					complete					1.6
129	CRP		B																2014-05-07T13:26:00.000+02:00					complete						139.0
129	IV Liquid		A																2014-05-07T14:21:46.000+02:00					complete
129	IV Antibiotics		A																2014-05-07T14:21:48.000+02:00					complete
130	ER Registration	false	A	false	false	false	false	false	false	false	90	false	false	false	false	false	false	false	2014-04-07T10:15:33.000+02:00	false	false	false	false	complete	FA	false	false	false
130	ER Triage		C																2014-04-07T10:19:49.000+02:00					complete
130	ER Sepsis Triage		A																2014-04-07T10:20:07.000+02:00					complete
130	CRP		B																2014-04-07T10:26:00.000+02:00					complete						16.0
130	Leucocytes		B																2014-04-07T10:26:00.000+02:00					complete					5.6
130	Admission NC		R																2014-04-07T13:46:50.000+02:00					complete
130	Release A		E																2014-04-12T11:00:00.000+02:00					complete
131	ER Registration	true	A	true	false	true	false	true	true	true	90	true	false	false	false	true	true	true	2014-03-11T08:41:47.000+01:00	false	false	false	true	complete	D	false	false	true
131	ER Triage		C																2014-03-11T08:47:35.000+01:00					complete
131	ER Sepsis Triage		A																2014-03-11T08:47:47.000+01:00					complete
131	Leucocytes		B																2014-03-11T09:17:00.000+01:00					complete					8.2
131	CRP		B																2014-03-11T09:17:00.000+01:00					complete						68.0
131	LacticAcid		B																2014-03-11T09:17:00.000+01:00					complete							1.1
131	IV Liquid		A																2014-03-11T12:41:12.000+01:00					complete
131	IV Antibiotics		A																2014-03-11T12:41:23.000+01:00					complete
131	Admission NC		F																2014-03-11T12:42:02.000+01:00					complete
131	Leucocytes		B																2014-03-13T07:00:00.000+01:00					complete					7.1
131	CRP		B																2014-03-13T07:00:00.000+01:00					complete						75.0
131	Admission IC		P																2014-03-13T08:34:24.000+01:00					complete
131	Leucocytes		B																2014-03-14T06:00:00.000+01:00					complete					4.0
131	LacticAcid		B																2014-03-14T06:00:00.000+01:00					complete							0.6
131	CRP		B																2014-03-14T06:00:00.000+01:00					complete						62.0
131	Admission NC		F																2014-03-14T13:17:22.000+01:00					complete
131	Release A		E																2014-03-18T12:00:00.000+01:00					complete
131	Return ER		?																2014-07-23T17:38:24.000+02:00					complete
132	ER Registration	true	A	false	false	true	false	true	true	false	70	true	false	false	false	true	true	true	2014-02-21T11:37:38.000+01:00	true	false	false	false	complete	GA	false	true	true
132	ER Triage		C																2014-02-21T11:55:39.000+01:00					complete
132	ER Sepsis Triage		A																2014-02-21T11:55:54.000+01:00					complete
132	Leucocytes		B																2014-02-21T12:14:00.000+01:00					complete					10.5
132	CRP		B																2014-02-21T12:14:00.000+01:00					complete						166.0
132	LacticAcid		B																2014-02-21T12:14:00.000+01:00					complete							1.9
132	IV Antibiotics		A																2014-02-21T16:12:28.000+01:00					complete
132	IV Liquid		A																2014-02-21T16:12:29.000+01:00					complete
132	Admission NC		V																2014-02-21T16:14:48.000+01:00					complete
132	Leucocytes		B																2014-02-22T07:00:00.000+01:00					complete					9.6
132	Admission NC		T																2014-02-23T13:00:10.000+01:00					complete
132	CRP		B																2014-02-24T07:00:00.000+01:00					complete						107.0
132	Leucocytes		B																2014-02-24T07:00:00.000+01:00					complete					5.7
132	Release A		E																2014-02-26T09:00:00.000+01:00					complete
132	Return ER		?																2014-10-31T15:35:09.000+01:00					complete
133	ER Registration	true	A	true	false	true	false	true	true	false	50	true	false	false	false	true	true	true	2014-10-11T16:40:44.000+02:00	false	true	false	true	complete	C	false	false	true
133	ER Triage		C																2014-10-11T16:50:38.000+02:00					complete
133	ER Sepsis Triage		A																2014-10-11T16:51:43.000+02:00					complete
133	Leucocytes		B																2014-10-11T17:24:00.000+02:00					complete					13.5
133	LacticAcid		B																2014-10-11T17:24:00.000+02:00					complete							1.8
133	CRP		B																2014-10-11T17:24:00.000+02:00					complete						237.0
133	IV Liquid		A																2014-10-11T18:28:48.000+02:00					complete
133	IV Antibiotics		A																2014-10-11T18:28:55.000+02:00					complete
133	Admission NC		T																2014-10-11T19:01:51.000+02:00					complete
133	Admission NC		V																2014-10-12T21:48:00.000+02:00					complete
133	Release A		E																2014-10-21T08:00:00.000+02:00					complete
134	ER Registration	false	A	false	false	false	false	false	false	false	75	false	false	false	false	false	false	false	2014-02-20T00:02:34.000+01:00	false	false	false	false	complete		false	false	false
134	ER Triage		C																2014-02-20T00:05:24.000+01:00					complete
134	ER Sepsis Triage		A																2014-02-20T00:06:34.000+01:00					complete
134	CRP		B																2014-02-20T00:26:00.000+01:00					complete						7.0
134	Leucocytes		B																2014-02-20T00:26:00.000+01:00					complete					15.2
135	ER Registration	false	A	false	false	false	false	false	false	false	85	false	false	false	false	false	false	false	2014-07-18T05:04:02.000+02:00	false	false	false	false	complete	P	false	false	false
135	ER Triage		C																2014-07-18T05:08:42.000+02:00					complete
135	ER Sepsis Triage		A																2014-07-18T05:09:10.000+02:00					complete
135	Leucocytes		B																2014-07-18T05:14:00.000+02:00					complete					6.5
135	CRP		B																2014-07-18T05:14:00.000+02:00					complete
135	Admission NC		U																2014-07-18T07:54:02.000+02:00					complete
135	Release A		E																2014-07-23T10:00:00.000+02:00					complete
136	ER Registration	true	A	true	false	false	false	true	false	false	80	true	false	false	false	true	false	true	2015-01-24T16:45:54.000+01:00	true	false	false	true	complete	GA	false	true	false
136	ER Triage		C																2015-01-24T17:06:14.000+01:00					complete
136	Leucocytes		B																2015-01-24T17:41:00.000+01:00					complete					11.4
136	LacticAcid		B																2015-01-24T17:41:00.000+01:00					complete							1.6
136	CRP		B																2015-01-24T17:41:00.000+01:00					complete						186.0
136	ER Sepsis Triage		A																2015-01-24T22:41:44.000+01:00					complete
136	Admission NC		I																2015-01-24T22:42:53.000+01:00					complete
136	CRP		B																2015-01-25T07:00:00.000+01:00					complete						165.0
136	Leucocytes		B																2015-01-25T07:00:00.000+01:00					complete					10.3
136	CRP		B																2015-01-26T08:00:00.000+01:00					complete						188.0
136	Leucocytes		B																2015-01-26T08:00:00.000+01:00					complete					10.5
136	CRP		B																2015-01-28T08:00:00.000+01:00					complete						69.0
136	Leucocytes		B																2015-01-28T08:00:00.000+01:00					complete					6.7
136	CRP		B																2015-01-31T08:00:00.000+01:00					complete						12.0
136	Leucocytes		B																2015-01-31T08:00:00.000+01:00					complete					7.7
136	Release A		E																2015-01-31T14:00:00.000+01:00					complete
136	Return ER		?																2015-02-20T10:34:07.000+01:00					complete
137	ER Registration	true	A	true	false	true	false	false	true	false	80	true	false	false	false	true	true	true	2014-08-01T10:35:00.000+02:00	true	false	false	true	complete	R	false	false	true
137	ER Triage		C																2014-08-01T10:37:01.000+02:00					complete
137	ER Sepsis Triage		A																2014-08-01T10:37:27.000+02:00					complete
137	Leucocytes		B																2014-08-01T10:49:00.000+02:00					complete					8.0
137	LacticAcid		B																2014-08-01T10:49:00.000+02:00					complete							2.2
137	CRP		B																2014-08-01T10:49:00.000+02:00					complete						133.0
137	IV Liquid		A																2014-08-01T11:01:36.000+02:00					complete
137	IV Antibiotics		A																2014-08-01T11:01:41.000+02:00					complete
137	Admission NC		G																2014-08-01T13:58:21.000+02:00					complete
137	Admission NC		O																2014-08-01T14:35:00.000+02:00					complete
137	Leucocytes		B																2014-08-03T08:00:00.000+02:00					complete					7.8
137	CRP		B																2014-08-03T08:00:00.000+02:00					complete						142.0
137	CRP		B																2014-08-07T08:00:00.000+02:00					complete						25.0
137	Leucocytes		B																2014-08-07T08:00:00.000+02:00					complete					8.4
137	Release A		E																2014-08-08T10:05:00.000+02:00					complete
138	ER Registration	true	A	true	false	false	false	true	true	false	60	true	false	false	false	true	true	true	2014-03-06T15:30:48.000+01:00	false	false	false	true	complete	B	false	false	true
138	ER Triage		C																2014-03-06T15:34:01.000+01:00					complete
138	ER Sepsis Triage		A																2014-03-06T15:34:19.000+01:00					complete
138	CRP		B																2014-03-06T15:50:00.000+01:00					complete						372.0
138	LacticAcid		B																2014-03-06T15:50:00.000+01:00					complete							1.5
138	Leucocytes		B																2014-03-06T15:50:00.000+01:00					complete					17.0
138	IV Liquid		A																2014-03-06T18:55:14.000+01:00					complete
138	IV Antibiotics		A																2014-03-06T18:55:18.000+01:00					complete
138	Admission NC		G																2014-03-06T18:56:56.000+01:00					complete
138	Leucocytes		B																2014-03-07T07:00:00.000+01:00					complete					10.5
138	CRP		B																2014-03-07T07:00:00.000+01:00					complete						320.0
138	Admission NC		F																2014-03-07T11:35:37.000+01:00					complete
138	Leucocytes		B																2014-03-08T08:00:00.000+01:00					complete					10.7
138	CRP		B																2014-03-08T08:00:00.000+01:00					complete						295.0
138	CRP		B																2014-03-10T08:00:00.000+01:00					complete						189.0
138	CRP		B																2014-03-12T08:00:00.000+01:00					complete						84.0
138	Release A		E																2014-03-13T17:00:00.000+01:00					complete
139	ER Registration	false	A	false	false	false	false	false	false	false	55	false	false	false	false	false	false	false	2014-07-28T18:02:48.000+02:00	false	false	false	false	complete	HA	false	false	false
139	ER Triage		C																2014-07-28T18:08:27.000+02:00					complete
139	ER Sepsis Triage		A																2014-07-28T18:09:09.000+02:00					complete
139	Leucocytes		B																2014-07-28T18:21:00.000+02:00					complete					11.4
139	CRP		B																2014-07-28T18:21:00.000+02:00					complete
139	Admission NC		J																2014-07-28T22:30:59.000+02:00					complete
139	Release A		E																2014-07-31T10:20:00.000+02:00					complete
140	ER Registration	true	A	true	false	false	false	true	true	true	90	true	false	false	false	true	true	true	2014-02-25T17:33:52.000+01:00	true	true	false	true	complete	C	false	true	true
140	ER Triage		C																2014-02-25T17:47:07.000+01:00					complete
140	ER Sepsis Triage		A																2014-02-25T17:47:18.000+01:00					complete
140	Leucocytes		B																2014-02-25T17:49:00.000+01:00					complete					10.3
140	CRP		B																2014-02-25T17:49:00.000+01:00					complete						406.0
140	LacticAcid		B																2014-02-25T17:49:00.000+01:00					complete							1.5
140	IV Antibiotics		A																2014-02-25T18:00:00.000+01:00					complete
140	IV Liquid		A																2014-02-25T18:00:00.000+01:00					complete
140	Admission NC		G																2014-02-25T21:17:26.000+01:00					complete
140	Admission NC		O																2014-02-26T15:00:00.000+01:00					complete
140	Leucocytes		B																2014-03-01T08:00:00.000+01:00					complete					11.2
140	CRP		B																2014-03-01T08:00:00.000+01:00					complete						139.0
140	CRP		B																2014-03-03T08:00:00.000+01:00					complete						38.0
140	Leucocytes		B																2014-03-03T08:00:00.000+01:00					complete					6.4
140	Release A		E																2014-03-04T10:00:00.000+01:00					complete
140	Return ER		?																2014-03-14T13:23:38.000+01:00					complete
141	ER Registration	true	A	true	false	true	false	true	true	true	80	true	false	false	false	true	true	true	2013-12-16T15:30:19.000+01:00	true	false	false	true	complete	C	false	true	true
141	ER Triage		C																2013-12-16T15:37:04.000+01:00					complete
141	ER Sepsis Triage		A																2013-12-16T15:37:16.000+01:00					complete
141	CRP		B																2013-12-16T15:59:00.000+01:00					complete
141	LacticAcid		B																2013-12-16T15:59:00.000+01:00					complete							1.7
141	Leucocytes		B																2013-12-16T15:59:00.000+01:00					complete					5.7
141	IV Antibiotics		A																2013-12-16T16:11:27.000+01:00					complete
141	IV Liquid		A																2013-12-16T16:31:17.000+01:00					complete
141	Admission NC		G																2013-12-16T21:47:11.000+01:00					complete
141	Leucocytes		B																2013-12-17T07:00:00.000+01:00					complete					7.0
141	CRP		B																2013-12-17T07:00:00.000+01:00					complete						57.0
141	Admission NC		O																2013-12-17T11:00:50.000+01:00					complete
141	Leucocytes		B																2013-12-19T08:00:00.000+01:00					complete					6.7
141	CRP		B																2013-12-19T08:00:00.000+01:00					complete						98.0
141	Release A		E																2013-12-21T12:00:00.000+01:00					complete
141	Return ER		?																2014-11-17T15:54:09.000+01:00					complete
142	ER Registration	true	A	true	false	true	false	true	true	true	85	true	false	false	false	true	true	true	2014-03-14T11:00:15.000+01:00	true	false	false	true	complete	B	false	true	true
142	ER Triage		C																2014-03-14T11:11:49.000+01:00					complete
142	ER Sepsis Triage		A																2014-03-14T11:12:19.000+01:00					complete
142	CRP		B																2014-03-14T11:17:00.000+01:00					complete						147.0
142	Leucocytes		B																2014-03-14T11:17:00.000+01:00					complete					9.0
142	LacticAcid		B																2014-03-14T11:17:00.000+01:00					complete							1.8
142	IV Antibiotics		A																2014-03-14T12:00:00.000+01:00					complete
142	IV Liquid		A																2014-03-14T12:00:00.000+01:00					complete
142	Admission NC		M																2014-03-14T17:41:18.000+01:00					complete
142	Leucocytes		B																2014-03-16T08:00:00.000+01:00					complete					9.3
142	CRP		B																2014-03-16T08:00:00.000+01:00					complete						176.0
142	Release B		E																2014-03-17T18:30:00.000+01:00					complete
143	ER Registration	true	A	true	false	true	false	true	true	false	85	true	false	false	false	true	true	false	2014-05-18T00:24:21.000+02:00	false	false	false	true	complete	H	false	false	true
143	ER Triage		C																2014-05-18T00:28:51.000+02:00					complete
143	CRP		B																2014-05-18T00:37:00.000+02:00					complete
143	LacticAcid		B																2014-05-18T00:37:00.000+02:00					complete							4.9
143	Leucocytes		B																2014-05-18T00:37:00.000+02:00					complete					8.6
143	ER Sepsis Triage		A																2014-05-18T00:56:23.000+02:00					complete
143	IV Liquid		A																2014-05-18T00:57:20.000+02:00					complete
143	IV Antibiotics		A																2014-05-18T00:57:23.000+02:00					complete
143	Admission NC		F																2014-05-18T02:20:43.000+02:00					complete
143	CRP		B																2014-05-19T08:00:00.000+02:00					complete
143	Leucocytes		B																2014-05-19T08:00:00.000+02:00					complete					13.6
143	CRP		B																2014-05-20T08:00:00.000+02:00					complete
143	Leucocytes		B																2014-05-20T08:00:00.000+02:00					complete					12.7
143	Release A		E																2014-05-22T19:00:00.000+02:00					complete
143	Return ER		?																2014-09-09T09:23:41.000+02:00					complete
144	ER Registration	false	A	false	false	false	false	false	false	false	75	false	false	false	false	false	false	false	2014-10-23T17:23:57.000+02:00	false	false	false	false	complete		false	false	false
144	ER Triage		C																2014-10-23T17:31:49.000+02:00					complete
144	ER Sepsis Triage		A																2014-10-23T17:32:34.000+02:00					complete
144	CRP		B																2014-10-23T17:39:00.000+02:00					complete
144	Leucocytes		B																2014-10-23T17:39:00.000+02:00					complete					10.6
145	ER Registration	false	A	false	false	false	false	false	false	false	55	false	false	false	false	false	false	false	2014-06-10T18:34:30.000+02:00	false	false	false	false	complete		false	false	false
145	ER Triage		C																2014-06-10T18:58:13.000+02:00					complete
145	ER Sepsis Triage		A																2014-06-10T18:58:20.000+02:00					complete
146	ER Registration	true	A	true	false	true	false	true	true	false	70	true	false	false	false	true	true	true	2014-12-01T15:19:31.000+01:00	false	false	false	true	complete		false	false	true
146	ER Triage		C																2014-12-01T16:09:16.000+01:00					complete
146	ER Sepsis Triage		A																2014-12-01T16:09:52.000+01:00					complete
146	IV Liquid		A																2014-12-01T16:10:24.000+01:00					complete
146	IV Antibiotics		A																2014-12-01T16:20:00.000+01:00					complete
146	CRP		B																2014-12-01T16:45:00.000+01:00					complete						89.0
146	Leucocytes		B																2014-12-01T16:45:00.000+01:00					complete					0.2
146	LacticAcid		B																2014-12-01T16:45:00.000+01:00					complete							1.3
147	ER Registration	true	A	true	false	false	false	true	true	false	60	true	false	false	false	true	true	true	2014-10-08T12:06:40.000+02:00	true	false	false	true	complete	G	false	true	true
147	ER Triage		C																2014-10-08T12:14:29.000+02:00					complete
147	ER Sepsis Triage		A																2014-10-08T12:18:09.000+02:00					complete
147	Leucocytes		B																2014-10-08T12:26:00.000+02:00					complete					10.5
147	LacticAcid		B																2014-10-08T12:26:00.000+02:00					complete							1.7
147	CRP		B																2014-10-08T12:26:00.000+02:00					complete						148.0
147	IV Liquid		A																2014-10-08T16:10:56.000+02:00					complete
147	IV Antibiotics		A																2014-10-08T16:30:57.000+02:00					complete
147	Admission IC		P																2014-10-08T18:18:09.000+02:00					complete
147	CRP		B																2014-10-09T07:00:00.000+02:00					complete						189.0
147	LacticAcid		B																2014-10-09T07:00:00.000+02:00					complete							0.6
147	Leucocytes		B																2014-10-09T07:00:00.000+02:00					complete					8.7
147	Admission NC		Q																2014-10-09T11:00:00.000+02:00					complete
147	CRP		B																2014-10-10T07:00:00.000+02:00					complete						145.0
147	Leucocytes		B																2014-10-10T07:00:00.000+02:00					complete					6.0
147	CRP		B																2014-10-11T08:00:00.000+02:00					complete						91.0
147	Leucocytes		B																2014-10-11T08:00:00.000+02:00					complete					5.8
147	Leucocytes		B																2014-10-13T08:00:00.000+02:00					complete					6.4
147	CRP		B																2014-10-13T08:00:00.000+02:00					complete						25.0
147	Release A		E																2014-10-13T18:00:00.000+02:00					complete
147	Return ER		?																2014-12-25T15:44:03.000+01:00					complete
148	ER Registration	true	A	true	true	true	true	true	true	true	50	true	false	false	false	true	true	true	2014-01-06T11:18:20.000+01:00	false	false	true	true	complete		false	false	true
148	ER Triage		C																2014-01-06T11:23:34.000+01:00					complete
148	ER Sepsis Triage		A																2014-01-06T11:23:52.000+01:00					complete
148	IV Liquid		A																2014-01-06T11:24:09.000+01:00					complete
148	CRP		B																2014-01-06T11:36:00.000+01:00					complete						299.0
148	Leucocytes		B																2014-01-06T11:36:00.000+01:00					complete					13.8
148	LacticAcid		B																2014-01-06T11:36:00.000+01:00					complete							8.7
148	IV Antibiotics		A																2014-01-06T11:45:41.000+01:00					complete
149	ER Registration	true	A	true	false	true	false	true	true	true	85	true	false	false	false	true	true	true	2014-10-11T20:15:50.000+02:00	true	false	false	true	complete	R	false	true	true
149	ER Triage		C																2014-10-11T20:21:17.000+02:00					complete
149	ER Sepsis Triage		A																2014-10-11T20:21:28.000+02:00					complete
149	IV Liquid		A																2014-10-11T20:22:13.000+02:00					complete
149	CRP		B																2014-10-11T20:41:00.000+02:00					complete						7.0
149	LacticAcid		B																2014-10-11T20:41:00.000+02:00					complete							1.7
149	Leucocytes		B																2014-10-11T20:41:00.000+02:00					complete					18.6
149	IV Antibiotics		A																2014-10-11T21:00:00.000+02:00					complete
149	Admission NC		O																2014-10-11T23:47:59.000+02:00					complete
149	Release A		E																2014-10-16T11:50:00.000+02:00					complete
150	ER Registration	false	A	false	false	false	false	false	false	false	30	false	false	false	false	false	false	false	2015-01-06T08:39:52.000+01:00	false	false	false	false	complete		false	false	false
150	ER Triage		C																2015-01-06T08:55:55.000+01:00					complete
150	CRP		B																2015-01-06T08:56:00.000+01:00					complete
150	Leucocytes		B																2015-01-06T08:56:00.000+01:00					complete					6.1
150	ER Sepsis Triage		A																2015-01-06T08:56:15.000+01:00					complete
151	ER Registration	true	A	true	false	true	false	true	true	true	90	true	false	false	false	true	true	true	2014-05-23T20:22:19.000+02:00	true	false	false	true	complete	N	false	true	true
151	ER Triage		C																2014-05-23T20:31:42.000+02:00					complete
151	ER Sepsis Triage		A																2014-05-23T20:32:08.000+02:00					complete
151	IV Liquid		A																2014-05-23T20:37:50.000+02:00					complete
151	IV Antibiotics		A																2014-05-23T20:44:57.000+02:00					complete
151	Leucocytes		B																2014-05-23T20:46:00.000+02:00					complete					13.0
151	CRP		B																2014-05-23T20:46:00.000+02:00					complete						18.0
151	LacticAcid		B																2014-05-23T20:46:00.000+02:00					complete							3.2
151	Admission NC		G																2014-05-23T23:53:24.000+02:00					complete
151	CRP		B																2014-05-24T08:00:00.000+02:00					complete						89.0
151	Leucocytes		B																2014-05-24T08:00:00.000+02:00					complete					14.5
151	Admission NC		D																2014-05-24T12:00:00.000+02:00					complete
151	CRP		B																2014-05-25T09:00:00.000+02:00					complete						138.0
151	Leucocytes		B																2014-05-25T09:00:00.000+02:00					complete					9.6
151	Leucocytes		B																2014-05-27T08:00:00.000+02:00					complete					8.7
151	CRP		B																2014-05-27T08:00:00.000+02:00					complete						49.0
151	Leucocytes		B																2014-05-29T08:00:00.000+02:00					complete					9.5
151	CRP		B																2014-05-29T08:00:00.000+02:00					complete						19.0
151	Release A		E																2014-05-30T10:20:00.000+02:00					complete
152	ER Registration	true	A	true	false	true	false	true	true	false	55	true	false	false	false	true	true	true	2014-11-11T19:48:42.000+01:00	false	false	false	true	complete	G	false	false	true
152	ER Triage		C																2014-11-11T19:50:18.000+01:00					complete
152	ER Sepsis Triage		A																2014-11-11T19:50:32.000+01:00					complete
152	LacticAcid		B																2014-11-11T19:59:00.000+01:00					complete							1.0
152	CRP		B																2014-11-11T19:59:00.000+01:00					complete						63.0
152	Leucocytes		B																2014-11-11T19:59:00.000+01:00					complete					12.4
152	IV Liquid		A																2014-11-11T20:15:00.000+01:00					complete
152	IV Antibiotics		A																2014-11-11T20:30:00.000+01:00					complete
152	Admission IC		W																2014-11-11T22:21:45.000+01:00					complete
152	Leucocytes		B																2014-11-12T07:00:00.000+01:00					complete					9.3
152	CRP		B																2014-11-12T07:00:00.000+01:00					complete						113.0
152	LacticAcid		B																2014-11-12T07:00:00.000+01:00					complete							0.4
152	LacticAcid		B																2014-11-13T07:00:00.000+01:00					complete							1.1
152	CRP		B																2014-11-13T07:00:00.000+01:00					complete						165.0
152	Leucocytes		B																2014-11-13T07:00:00.000+01:00					complete					9.3
152	CRP		B																2014-11-14T07:00:00.000+01:00					complete						145.0
152	LacticAcid		B																2014-11-14T07:00:00.000+01:00					complete							0.7
152	Leucocytes		B																2014-11-14T07:00:00.000+01:00					complete					9.2
152	Release A		E																2014-11-15T13:00:00.000+01:00					complete
153	ER Registration	false	A	false	false	false	false	false	false	false	90	false	false	false	false	false	false	false	2014-04-21T12:35:46.000+02:00	false	false	false	false	complete	IA	false	false	false
153	ER Triage		C																2014-04-21T12:43:57.000+02:00					complete
153	CRP		B																2014-04-21T13:17:00.000+02:00					complete						113.0
153	LacticAcid		B																2014-04-21T13:17:00.000+02:00					complete							4.0
153	Leucocytes		B																2014-04-21T13:17:00.000+02:00					complete					14.3
153	ER Sepsis Triage		A																2014-04-21T14:53:43.000+02:00					complete
153	Admission IC		P																2014-04-21T16:54:00.000+02:00					complete
153	LacticAcid		B																2014-04-21T18:52:00.000+02:00					complete							2.4
153	Leucocytes		B																2014-04-21T18:52:00.000+02:00					complete					15.3
153	CRP		B																2014-04-21T18:52:00.000+02:00					complete						147.0
153	LacticAcid		B																2014-04-21T22:00:00.000+02:00					complete							1.5
153	Leucocytes		B																2014-04-22T07:00:00.000+02:00					complete					12.0
153	CRP		B																2014-04-22T07:00:00.000+02:00					complete						190.0
153	LacticAcid		B																2014-04-22T07:00:00.000+02:00					complete							1.2
153	Admission NC		H																2014-04-22T11:00:00.000+02:00					complete
153	Release A		E																2014-04-24T13:36:42.000+02:00					complete
153	Return ER		?																2014-09-30T21:59:52.000+02:00					complete
154	ER Registration	true	A	true	false	true	false	true	true	true	85	true	false	false	false	true	true	true	2014-04-03T11:27:25.000+02:00	false	false	false	true	complete		false	false	true
154	ER Triage		C																2014-04-03T11:29:55.000+02:00					complete
154	ER Sepsis Triage		A																2014-04-03T11:30:10.000+02:00					complete
154	IV Liquid		A																2014-04-03T11:45:25.000+02:00					complete
154	IV Antibiotics		A																2014-04-03T11:45:31.000+02:00					complete
154	Leucocytes		B																2014-04-03T11:48:00.000+02:00					complete					10.8
154	LacticAcid		B																2014-04-03T11:48:00.000+02:00					complete							1.7
154	CRP		B																2014-04-03T11:48:00.000+02:00					complete						280.0
155	ER Registration	true	A	true	false	true	false	true	true	true	65	true	false	false	false	true	true	true	2014-08-25T14:06:46.000+02:00	false	false	false	true	complete	H	false	true	true
155	ER Triage		C																2014-08-25T14:14:40.000+02:00					complete
155	ER Sepsis Triage		A																2014-08-25T14:15:18.000+02:00					complete
155	LacticAcid		B																2014-08-25T14:18:00.000+02:00					complete							3.1
155	Leucocytes		B																2014-08-25T14:18:00.000+02:00					complete					9.1
155	CRP		B																2014-08-25T14:18:00.000+02:00					complete						245.0
155	IV Liquid		A																2014-08-25T18:01:14.000+02:00					complete
155	IV Antibiotics		A																2014-08-25T18:03:16.000+02:00					complete
155	Admission NC		G																2014-08-25T18:07:27.000+02:00					complete
155	Admission NC		F																2014-08-25T18:21:55.000+02:00					complete
155	Leucocytes		B																2014-08-27T08:00:00.000+02:00					complete					11.0
155	CRP		B																2014-08-27T08:00:00.000+02:00					complete						118.0
155	Release A		E																2014-08-29T14:00:00.000+02:00					complete
156	ER Registration	true	A	true	false	true	false	true	true	false	75	true	false	false	false	true	true	true	2014-07-02T14:35:50.000+02:00	false	false	false	true	complete	D	false	false	true
156	ER Triage		C																2014-07-02T14:42:19.000+02:00					complete
[truncated: 13,215 more rows]
