# Supplementary material for: A novel trace-based sampling method for conformance checking
Source: PeerJ Comput Sci. 2024 Dec 18;10:e2601. doi: 10.7717/peerj-cs.2601 (PMC11784717; doi:10.7717/peerj-cs.2601)
Supplement: Supplemental Information 2 — The log of events related to the billing of medical services that have been provided by a hospital. [file peerj-cs-10-2601-s002.csv]

Case ID	Activity
1	a
1	b
1	c
1	d
1	e
2	a
2	f
3	a
3	b
3	c
3	d
3	g
3	h
3	b
3	c
3	d
3	e
4	a
4	b
4	c
4	d
4	e
5	a
5	h
5	b
5	c
5	d
5	e
6	a
6	h
6	b
6	c
6	d
6	e
7	a
7	h
7	b
7	c
7	d
7	e
8	a
8	h
8	b
8	c
8	d
8	e
9	a
9	h
9	h
9	b
9	c
9	d
9	e
10	a
10	h
10	b
10	c
10	d
10	e
11	a
11	h
11	b
11	c
11	d
11	e
12	a
12	f
13	a
13	h
13	b
13	c
13	d
13	e
14	a
14	b
14	c
14	d
14	e
15	a
15	h
15	b
15	c
15	d
15	e
16	a
16	h
16	b
16	c
16	d
16	e
17	a
17	h
17	b
17	c
17	d
17	e
17	i
17	j
17	e
18	a
18	h
18	b
18	c
18	d
18	e
19	a
19	h
19	b
19	c
19	d
19	e
20	a
20	h
20	h
20	h
20	b
20	c
20	d
20	e
21	a
22	a
23	a
23	h
23	b
23	c
23	d
23	e
24	a
24	h
24	f
25	a
25	h
25	b
25	c
25	d
25	e
26	a
26	h
26	b
26	c
26	d
26	g
26	b
26	c
26	d
26	e
27	a
27	h
27	b
27	c
27	d
27	e
28	a
28	b
28	c
28	d
28	e
29	a
29	b
29	c
29	d
29	e
30	a
30	b
30	c
30	d
30	e
31	a
31	b
31	c
31	d
31	e
32	a
32	b
32	c
32	d
32	e
33	a
33	b
33	c
33	d
33	e
34	a
34	b
34	c
34	d
34	e
35	a
35	h
35	b
35	c
35	d
35	e
36	a
36	h
36	b
36	c
36	d
36	e
37	a
37	f
38	a
38	h
38	b
38	c
38	d
38	e
39	a
39	b
39	c
39	d
39	e
40	a
41	a
41	b
41	c
41	d
41	e
42	a
42	f
43	a
43	b
43	c
43	d
43	e
44	a
44	b
44	c
44	d
44	e
45	a
45	b
45	c
45	d
45	e
46	a
46	b
46	c
46	d
46	e
47	a
47	b
47	c
47	d
47	e
48	a
48	b
48	c
48	d
48	e
49	a
49	b
49	c
49	d
49	e
50	a
50	b
50	c
50	d
50	e
51	a
51	b
51	c
51	d
51	e
52	a
52	b
52	c
52	d
52	e
53	a
53	b
53	c
53	d
53	e
54	a
54	b
54	c
54	k
54	f
55	a
55	b
55	c
55	d
55	e
56	a
56	b
56	c
56	d
56	e
57	a
57	b
57	c
57	d
57	e
58	a
58	b
58	c
58	d
58	e
59	a
59	h
59	b
59	c
59	d
59	e
60	a
60	b
60	c
60	d
60	e
61	a
61	b
62	a
62	b
62	c
62	d
62	e
63	a
63	h
63	b
63	c
63	d
63	e
63	i
63	e
64	a
64	h
64	b
64	c
64	d
64	e
65	a
65	h
65	b
65	c
65	d
65	e
66	a
66	h
66	b
66	c
66	d
66	g
66	b
66	c
66	d
66	e
67	a
67	h
67	b
67	c
67	d
67	e
68	a
68	f
69	a
69	h
69	b
69	c
69	d
69	e
70	a
70	h
70	b
70	c
70	d
70	c
70	d
70	e
71	a
71	h
71	b
71	c
71	d
71	e
72	a
72	f
73	a
73	h
73	b
73	c
73	d
73	e
74	a
74	h
74	b
74	c
74	d
74	e
75	a
75	b
75	c
75	d
75	e
76	a
76	h
76	b
76	c
76	d
76	e
77	a
77	h
77	b
77	c
77	d
77	e
78	a
78	h
78	b
78	c
78	d
78	l
79	a
79	h
79	b
79	c
79	d
79	e
79	i
79	j
79	e
79	i
79	j
79	e
80	a
80	h
80	b
80	c
80	d
80	e
81	a
81	h
81	b
81	c
81	d
81	e
82	a
82	b
82	c
82	d
82	e
83	a
83	b
83	c
83	d
83	e
84	a
84	h
84	b
84	c
84	d
84	e
85	a
85	h
85	b
85	c
85	d
85	e
86	a
86	b
86	c
86	d
86	e
87	a
87	m
87	b
87	c
87	d
87	e
88	a
88	h
88	b
88	c
88	d
88	e
89	a
89	f
90	a
90	h
90	b
90	c
90	d
90	e
91	a
91	h
91	b
91	c
91	d
91	e
92	a
92	h
92	b
92	c
92	d
92	e
93	a
93	b
93	c
93	d
93	e
94	a
94	h
94	f
95	a
95	h
95	b
95	c
95	d
95	e
96	a
96	h
96	b
96	c
96	d
96	g
96	b
96	c
96	d
96	e
97	a
97	h
97	b
97	c
97	d
97	e
98	a
98	h
98	b
98	c
98	d
98	e
99	a
99	f
100	a
100	b
100	c
100	d
100	e
101	a
101	h
101	b
101	c
101	d
101	g
101	b
101	c
101	d
101	e
102	a
102	b
102	c
102	l
103	a
103	h
103	b
103	c
103	d
103	e
104	a
104	h
104	h
104	h
104	b
104	c
104	d
104	e
105	a
105	h
105	b
105	c
105	d
105	e
106	a
106	h
106	b
106	c
106	d
106	e
107	a
107	h
107	b
107	c
107	d
107	e
108	a
108	h
108	b
108	c
108	d
108	e
109	a
109	h
109	b
109	c
109	d
109	e
110	a
110	h
110	h
110	b
110	c
110	d
110	e
111	a
111	h
111	b
111	c
111	d
111	e
111	i
111	j
111	g
111	b
111	c
111	d
111	e
112	a
112	h
112	b
112	c
112	d
112	e
113	a
113	h
113	b
113	c
113	d
113	e
114	a
114	h
114	b
114	c
114	d
114	e
115	a
115	h
115	b
115	c
115	d
115	e
116	a
116	h
116	b
116	c
116	d
116	e
117	a
117	h
117	b
117	c
117	d
117	e
118	a
118	h
118	b
118	c
118	d
118	e
119	a
119	h
119	b
119	c
119	d
119	e
120	a
120	h
120	b
120	c
120	d
120	e
121	a
121	h
121	b
121	c
121	d
121	e
122	a
122	h
122	h
122	h
122	b
122	c
122	d
122	e
123	a
123	h
123	b
123	c
123	d
123	e
124	a
124	h
124	b
124	c
124	d
124	e
125	a
125	b
125	c
125	d
125	e
126	a
126	b
127	a
127	b
127	c
127	d
127	e
128	a
128	b
128	c
128	d
128	e
129	a
129	b
129	c
129	d
129	e
130	a
131	a
132	a
132	h
132	b
132	c
132	d
132	e
133	a
134	a
135	a
136	a
137	a
138	a
139	a
140	a
141	a
142	a
143	a
144	a
145	a
146	a
147	a
148	a
149	a
150	a
151	a
152	a
153	a
154	a
155	a
155	b
155	c
155	d
155	e
156	a
156	b
156	c
156	d
156	e
157	a
157	b
157	c
157	d
157	e
158	a
158	b
158	c
158	d
158	e
159	a
159	b
159	c
159	d
159	e
160	a
160	b
160	c
160	d
160	g
160	b
160	c
160	d
160	e
161	a
161	b
161	c
161	d
161	e
162	a
162	b
162	g
162	b
162	c
162	d
162	e
163	a
163	f
164	a
164	h
164	b
164	c
164	d
164	d
164	g
164	b
164	c
164	d
164	e
165	a
165	h
165	b
165	c
165	d
165	e
166	a
166	h
166	b
166	c
166	d
166	e
167	a
167	h
167	b
167	c
167	d
167	e
168	a
168	h
168	b
168	c
168	d
168	e
169	a
169	h
169	h
169	b
169	c
169	d
169	e
169	i
169	j
169	e
169	i
169	j
169	e
170	a
170	h
170	b
170	c
170	d
170	e
171	a
171	h
171	h
171	b
171	c
171	d
171	e
172	a
172	h
172	b
172	c
172	d
172	e
173	a
173	h
173	b
173	c
173	d
173	e
174	a
174	h
174	b
174	c
174	d
174	e
175	a
175	h
175	b
175	c
175	d
175	e
176	a
177	a
177	h
177	b
177	c
177	d
177	e
178	a
178	h
178	b
178	c
178	d
178	e
179	a
179	h
179	b
179	c
179	d
179	e
180	a
180	h
180	b
180	c
180	d
180	e
181	a
181	b
181	c
181	d
181	e
182	a
182	b
182	c
182	d
182	e
183	a
183	b
183	c
183	d
183	e
184	a
184	b
184	c
184	d
184	e
185	a
185	f
186	a
186	h
186	b
186	c
186	d
186	e
187	a
187	b
187	c
187	d
187	e
188	a
188	h
188	b
188	c
188	g
188	b
188	c
188	d
188	e
189	a
189	h
189	b
189	c
189	d
189	e
190	a
190	h
190	b
190	c
190	d
190	e
191	a
191	h
191	b
191	c
191	d
191	e
192	a
192	h
192	b
192	c
192	d
192	e
193	a
193	b
193	c
193	d
193	e
194	a
194	h
194	b
194	c
194	d
194	e
195	a
195	h
195	b
195	c
195	d
195	e
196	a
196	h
196	b
196	c
196	d
196	e
197	a
197	h
197	b
197	c
197	d
197	e
198	a
198	h
198	b
198	c
198	d
198	e
199	a
199	h
199	b
199	c
199	d
199	e
200	a
200	h
200	b
200	c
200	d
200	e
201	a
201	h
201	b
201	c
201	d
201	g
201	b
201	c
201	d
201	e
202	a
202	h
202	f
203	a
203	h
203	b
203	c
203	d
203	e
204	a
204	h
204	b
204	c
204	d
204	g
204	b
204	c
204	d
204	e
205	a
205	h
205	b
205	c
205	d
205	e
205	i
205	e
205	i
205	j
205	e
206	a
206	h
206	b
206	c
206	d
206	e
207	a
207	h
207	b
207	c
207	d
207	e
208	a
208	h
208	b
208	c
208	d
208	e
209	a
209	h
209	b
209	c
209	d
209	e
210	a
210	h
210	h
210	b
210	c
210	d
210	g
210	b
210	c
210	d
210	e
211	a
211	h
211	b
211	c
211	d
211	e
212	a
212	h
212	b
212	c
212	d
212	e
213	a
213	h
213	b
213	c
213	d
213	e
214	a
214	h
214	b
214	c
214	d
214	g
214	b
214	c
214	d
214	e
215	a
215	f
216	a
216	h
216	b
216	c
216	d
216	e
217	a
218	a
218	h
218	b
218	c
218	d
218	g
218	f
219	a
219	h
219	b
219	c
219	d
219	g
219	b
219	c
219	d
219	e
220	a
220	h
220	b
220	c
220	d
220	e
221	a
221	h
221	b
221	c
221	d
221	e
221	i
221	j
221	g
221	b
221	c
221	d
221	e
222	a
222	h
222	b
222	c
222	d
222	e
223	a
223	h
223	b
223	c
223	d
223	e
224	a
224	h
224	h
224	f
225	a
225	h
225	b
225	c
225	d
225	e
226	a
226	h
226	b
226	c
226	d
226	e
227	a
227	h
227	b
227	c
227	d
227	e
228	a
228	h
228	b
228	c
228	d
228	e
229	a
229	h
229	b
229	c
229	d
229	e
230	a
230	h
230	b
230	c
230	d
230	e
231	a
231	h
231	b
231	c
231	d
231	e
232	a
232	h
232	b
232	c
232	d
232	e
233	a
233	h
233	b
233	c
233	d
233	e
234	a
234	h
234	b
234	c
234	d
234	e
235	a
235	h
235	b
235	c
235	d
235	g
235	b
235	c
235	d
235	d
235	g
235	b
235	c
235	d
235	e
236	a
236	h
236	b
236	c
236	d
236	e
237	a
237	h
237	b
237	c
237	d
237	e
238	a
238	h
238	b
238	c
238	d
238	e
238	i
238	j
238	g
238	b
238	c
238	d
238	g
238	b
238	c
238	d
238	e
239	a
239	b
240	a
240	h
240	b
240	c
240	d
240	e
241	a
241	b
241	c
241	d
241	e
242	a
242	b
243	a
243	b
243	g
243	f
244	a
244	b
244	c
244	d
244	e
245	a
245	b
245	c
245	d
245	e
246	a
247	a
248	a
248	f
249	a
250	a
250	b
250	c
250	n
250	f
251	a
252	a
253	a
254	a
255	a
255	f
256	a
256	b
256	c
256	d
256	e
257	a
257	f
258	a
258	b
258	c
258	d
258	e
259	a
259	b
259	c
259	d
259	e
260	a
260	b
260	c
260	d
260	e
261	a
261	b
261	c
261	d
261	e
262	a
262	b
262	c
262	d
262	e
263	a
263	h
263	b
263	c
263	d
263	e
264	a
264	h
264	b
264	c
264	d
264	e
265	a
265	h
265	b
265	c
265	d
265	e
266	a
266	h
266	b
266	c
266	d
266	e
267	a
267	b
267	c
267	d
267	e
268	a
268	b
268	c
268	d
268	e
269	a
269	b
269	c
269	d
269	e
270	a
270	b
270	c
270	d
270	e
271	a
271	b
271	c
271	d
271	e
272	a
272	b
272	c
272	k
272	l
273	a
273	b
273	c
273	d
273	e
274	a
274	b
274	c
274	d
274	e
275	a
275	b
276	a
276	b
276	c
276	d
276	e
277	a
277	b
277	c
277	d
277	e
278	a
278	f
279	a
279	b
279	c
279	d
279	e
280	a
280	b
280	c
280	d
280	e
281	a
281	f
282	a
282	b
282	c
282	d
282	e
283	a
283	b
283	c
283	d
283	e
284	a
284	f
285	a
285	h
285	b
285	c
285	d
285	e
286	a
286	h
286	b
286	c
286	d
286	e
287	a
287	h
287	b
287	c
287	d
287	e
288	a
288	h
288	b
288	c
288	d
288	e
289	a
289	h
289	h
289	b
289	c
289	d
289	e
290	a
290	h
290	b
290	c
290	d
290	e
291	a
291	b
291	c
291	f
292	a
292	h
292	b
292	c
292	d
292	e
293	a
293	h
293	b
293	c
293	d
293	g
293	b
293	c
293	d
293	e
294	a
294	h
294	h
294	b
294	c
294	d
294	e
295	a
295	h
295	b
295	c
295	d
295	e
296	a
296	h
296	b
296	c
296	d
296	e
296	i
296	j
296	e
297	a
297	h
297	h
297	b
297	c
297	d
297	e
298	a
298	h
298	b
298	c
298	d
298	e
299	a
299	h
299	b
299	c
299	d
299	e
300	a
300	b
300	c
300	d
300	e
301	a
301	h
301	b
301	c
301	d
301	e
302	a
302	h
302	h
302	b
302	c
302	d
302	e
303	a
303	h
303	b
303	c
303	d
303	e
304	a
304	h
304	b
304	c
304	d
304	e
305	a
305	h
305	b
305	c
305	d
305	e
305	i
305	j
305	g
305	b
305	c
305	d
305	e
306	a
306	h
306	b
306	c
306	d
306	e
307	a
307	h
307	b
307	c
307	d
307	e
308	a
308	h
308	b
308	c
308	d
308	e
309	a
309	f
310	a
310	b
310	c
310	d
310	e
311	a
311	f
312	a
312	h
312	b
312	c
312	d
312	g
312	b
312	c
312	d
312	e
313	a
313	h
313	b
313	c
313	d
313	e
314	a
314	h
314	h
314	b
314	c
314	d
314	e
315	a
315	h
315	b
315	c
315	d
315	e
316	a
316	h
316	h
316	b
316	c
316	d
316	e
317	a
317	h
317	b
317	c
317	d
317	e
318	a
318	h
318	b
318	c
318	d
318	e
319	a
319	h
319	b
319	c
319	d
319	e
320	a
320	h
320	b
320	c
320	d
320	e
321	a
321	h
321	b
321	c
321	d
321	e
322	a
322	h
322	b
322	c
322	d
322	e
323	a
323	h
323	b
323	c
323	d
323	e
324	a
324	h
324	b
324	c
324	d
324	e
325	a
325	h
325	b
325	c
325	d
325	e
326	a
326	h
326	b
326	c
326	d
326	e
327	a
327	h
327	b
327	c
327	d
327	e
328	a
328	h
328	b
328	c
328	d
328	e
329	a
329	h
329	b
329	c
329	d
329	e
330	a
330	b
330	c
330	d
330	g
330	b
330	c
330	d
330	e
331	a
331	h
331	b
331	c
331	d
331	e
332	a
332	h
332	b
332	c
332	d
332	e
333	a
333	b
333	c
333	d
333	e
334	a
334	f
335	a
335	b
335	c
335	d
335	n
335	c
335	d
335	g
335	b
335	c
335	d
335	e
336	a
336	b
336	c
336	d
336	c
336	d
336	e
337	a
337	b
337	c
337	d
337	e
338	a
338	b
338	c
338	d
338	e
339	a
339	b
339	c
339	d
339	e
340	a
340	b
340	c
340	k
340	l
341	a
341	b
341	c
341	d
341	e
342	a
342	h
342	b
342	c
342	d
342	e
343	a
343	h
343	b
343	c
343	d
343	e
344	a
344	h
344	b
344	c
344	k
344	k
344	d
344	e
345	a
345	h
345	b
345	c
345	d
345	e
346	a
346	h
346	b
346	c
346	d
346	e
347	a
348	a
349	a
350	a
351	a
352	a
353	a
354	a
355	a
356	a
357	a
358	a
359	a
360	a
361	a
361	b
361	c
361	d
361	e
362	a
362	b
362	c
362	d
362	f
363	a
363	b
363	c
363	d
363	c
363	d
363	e
364	a
364	b
364	c
364	d
364	e
365	a
365	b
365	c
365	d
365	c
365	d
365	e
366	a
366	b
366	c
366	d
366	c
366	d
366	e
367	a
367	h
367	h
367	b
367	b
367	c
367	d
367	e
368	a
368	h
368	b
368	c
368	d
368	e
369	a
369	h
369	b
369	c
369	d
369	e
370	a
370	h
370	b
370	c
370	d
370	e
370	i
370	j
370	g
370	b
370	c
370	d
370	e
371	a
371	h
371	b
371	c
371	d
371	e
372	a
372	h
372	b
372	c
372	d
372	e
373	a
373	h
373	b
373	c
373	d
373	g
373	b
373	c
373	d
373	e
374	a
374	b
374	c
374	d
374	n
374	c
374	d
374	c
374	d
374	g
374	b
374	c
374	d
374	e
375	a
375	b
376	a
376	b
376	c
376	d
376	e
377	a
377	f
378	a
378	b
378	c
378	d
378	n
378	c
378	d
378	e
379	a
379	b
379	c
379	d
379	e
379	i
379	j
379	g
379	f
380	a
[truncated: 449,360 more rows]
