# Supplementary material for: A novel trace-based sampling method for conformance checking
Source: PeerJ Comput Sci. 2024 Dec 18;10:e2601. doi: 10.7717/peerj-cs.2601 (PMC11784717; doi:10.7717/peerj-cs.2601)
Supplement: Supplemental Information 3 [file peerj-cs-10-2601-s003.csv]

Case ID	Activity
1	a
1	f
1	h
1	e
1	b
1	d
1	c
1	i
1	i
1	c
1	d
1	b
1	j
1	k
2	a
2	e
2	f
2	i
2	j
3	a
3	e
3	f
3	b
3	d
3	c
3	i
3	j
3	k
4	b
4	a
4	e
4	f
4	g
4	b
4	c
4	d
4	h
4	i
4	b
4	c
4	j
4	k
5	a
5	e
5	f
5	g
5	d
5	b
5	c
5	h
5	i
5	b
5	c
5	b
5	c
5	c
5	b
5	b
5	c
5	b
5	c
5	n
5	k
6	a
6	e
6	b
6	c
6	d
6	f
6	g
6	h
6	i
6	j
7	a
7	e
7	f
7	g
7	c
7	b
7	d
7	h
7	i
7	d
7	c
7	b
7	c
7	b
7	d
7	c
7	b
7	d
7	b
7	c
7	j
7	k
8	a
8	e
8	f
8	g
8	c
8	d
8	b
8	h
8	i
8	c
8	b
8	c
8	j
9	b
9	c
9	a
9	e
9	f
9	h
9	i
9	c
9	b
9	i
9	c
9	b
9	i
9	l
9	b
9	d
9	c
9	c
9	d
9	b
9	b
9	b
9	d
9	c
9	i
9	b
9	c
9	b
9	c
9	b
9	c
9	c
9	b
9	j
10	a
10	e
10	f
10	c
10	b
10	d
10	h
10	i
10	c
10	b
10	g
11	a
11	e
11	b
11	c
11	f
11	i
11	b
11	c
11	b
11	b
11	c
11	c
11	b
11	j
12	a
12	f
12	e
12	c
12	b
12	d
12	d
12	g
12	h
12	l
12	d
12	b
12	c
12	d
12	c
12	d
12	b
12	i
12	b
12	c
12	b
12	b
12	c
12	b
12	c
12	b
12	c
12	b
12	c
12	b
12	c
12	b
12	b
12	c
12	b
12	c
12	j
13	a
13	e
13	f
13	g
13	d
13	c
13	b
13	h
13	i
13	c
13	b
13	i
13	c
13	b
13	c
13	b
13	c
13	b
13	c
13	j
14	a
14	e
14	f
14	b
14	c
14	d
14	g
14	h
14	i
14	b
14	c
14	c
14	b
14	j
15	a
15	e
15	f
15	b
15	c
15	d
15	g
15	h
15	i
15	b
15	c
15	c
15	b
15	j
16	a
16	e
16	g
16	b
16	c
16	b
16	d
16	f
16	h
17	a
17	e
17	f
17	d
17	b
17	c
17	i
17	c
17	b
17	j
18	a
18	g
18	e
18	f
18	d
18	c
18	b
18	h
19	a
19	e
19	f
19	c
19	b
19	d
19	g
19	h
19	i
19	b
19	c
19	j
19	k
20	a
20	e
20	f
20	g
20	c
20	d
20	b
20	h
20	i
20	c
20	b
20	c
20	c
20	l
20	b
20	c
20	d
20	b
20	d
20	b
20	c
20	b
20	d
20	b
20	b
20	b
20	b
20	b
20	b
20	m
21	a
21	e
21	f
21	g
21	h
21	c
21	d
21	b
21	i
21	b
21	c
21	c
21	b
21	j
22	a
22	g
22	e
22	f
22	c
22	b
22	h
22	i
22	b
22	c
22	j
23	a
23	f
23	e
23	g
23	h
23	c
23	b
23	d
23	i
23	i
23	j
23	k
24	a
24	e
24	c
24	b
24	d
24	f
24	i
24	m
25	a
25	e
25	f
25	c
25	b
25	d
25	g
25	h
26	a
26	e
26	f
26	c
26	d
26	b
26	g
26	h
26	i
26	n
27	a
27	e
27	f
27	b
27	d
27	c
27	g
27	h
27	i
27	b
27	c
27	d
27	c
27	b
27	i
27	c
27	b
27	b
27	c
27	j
28	a
28	e
28	f
28	c
28	b
28	d
28	g
28	h
28	i
28	c
28	b
28	o
29	a
29	d
29	b
29	c
29	e
29	f
29	g
29	h
29	b
30	a
30	e
30	f
30	d
30	c
30	b
30	g
30	h
30	i
30	c
30	b
30	c
30	i
30	c
30	b
30	c
30	c
30	b
30	b
30	b
30	c
30	c
30	b
30	c
30	c
30	b
30	b
30	j
31	a
31	e
31	f
31	d
31	c
31	b
31	h
31	g
31	i
31	i
31	b
31	c
31	j
31	k
32	a
32	f
32	e
32	g
32	h
32	c
32	b
32	d
32	i
32	i
32	j
32	k
33	a
33	e
33	f
33	b
33	c
33	d
33	g
33	h
33	i
33	l
33	c
33	d
33	b
33	c
33	d
33	b
33	i
33	c
33	b
33	j
34	a
34	e
34	f
34	d
34	c
34	b
34	i
34	j
34	k
35	a
35	e
35	f
35	c
35	d
35	b
35	g
35	h
35	i
35	i
35	c
35	b
35	c
35	b
35	c
35	b
35	j
35	k
36	a
36	e
36	f
36	d
36	c
36	b
36	h
36	g
36	i
36	c
36	b
36	b
36	c
36	b
36	c
36	j
36	k
37	a
37	e
37	d
37	c
37	b
37	f
37	g
37	h
37	i
37	i
37	b
37	c
37	j
38	a
38	e
38	f
38	g
38	b
38	c
38	d
38	h
39	f
39	a
39	e
39	b
39	c
40	a
40	f
40	e
40	c
40	b
40	g
40	h
40	d
40	l
40	b
40	c
40	b
40	d
40	b
40	c
40	d
40	b
41	a
41	g
41	e
41	f
41	h
41	d
41	c
41	b
41	i
41	c
41	j
42	a
42	e
42	f
42	b
42	d
42	c
42	h
42	g
42	i
42	i
42	i
42	j
43	a
43	e
43	c
43	b
43	d
43	f
43	i
43	m
44	a
44	g
44	e
44	b
44	c
44	d
44	f
44	h
44	i
44	c
44	b
44	b
44	c
44	i
44	j
45	g
45	a
45	e
45	f
45	c
45	d
45	b
45	h
45	i
45	c
45	c
45	b
45	c
45	b
45	c
45	b
45	c
45	n
46	a
46	e
46	f
46	h
46	g
46	b
46	c
46	d
46	i
46	i
46	b
46	c
46	c
46	b
46	b
46	b
46	b
46	b
46	c
46	d
46	b
46	c
46	b
46	n
47	a
47	e
47	f
47	g
47	c
47	d
47	b
47	h
47	i
47	e
47	b
47	c
47	c
47	b
47	j
47	k
48	a
48	e
48	f
48	b
48	d
48	c
48	h
48	i
48	b
48	c
48	c
48	b
48	j
49	a
49	e
49	f
49	c
49	d
49	b
49	g
49	h
49	i
49	b
49	c
49	m
50	a
50	e
50	f
50	b
50	d
50	c
50	g
50	h
50	i
50	d
50	m
51	a
51	e
51	f
51	d
51	b
51	c
51	g
51	h
51	i
51	b
51	c
51	c
51	b
51	j
52	a
52	e
52	f
52	g
52	b
52	c
52	d
52	h
52	l
52	b
52	c
52	d
52	c
52	d
52	b
52	b
52	d
52	c
52	i
52	m
53	a
53	e
53	f
53	b
53	c
53	d
53	g
53	h
53	i
53	b
53	c
53	c
53	b
53	j
54	c
54	b
54	a
54	e
54	f
54	d
54	b
54	c
54	g
54	h
54	i
54	c
54	b
54	j
55	b
55	c
55	a
55	e
55	f
56	a
56	e
56	f
56	g
56	b
56	d
56	c
56	h
56	i
57	a
57	e
57	f
57	g
57	h
57	d
57	b
57	c
57	i
57	i
57	b
57	c
57	b
57	c
57	j
58	a
58	e
58	f
58	b
58	c
58	d
58	g
58	h
58	i
58	b
58	c
58	b
58	c
58	c
58	b
58	b
58	c
58	b
58	c
58	b
58	c
58	j
58	b
58	k
59	a
59	e
59	f
59	c
59	d
59	b
59	g
59	h
59	i
59	c
59	b
59	b
59	c
59	n
59	k
60	a
60	e
60	f
60	b
60	c
60	d
60	g
60	h
60	l
60	b
60	c
60	d
60	c
60	d
60	b
60	d
60	b
60	c
60	b
60	c
60	d
60	b
60	c
60	d
60	b
60	d
60	c
60	b
60	d
60	b
60	c
60	b
60	c
60	d
60	i
60	b
60	c
60	c
60	b
60	c
60	b
60	b
60	b
60	b
60	c
60	c
60	b
60	c
60	b
60	b
60	c
60	c
60	b
60	c
60	b
60	b
60	c
60	j
60	k
61	a
61	e
61	f
61	c
61	b
61	d
61	g
61	h
61	l
61	c
61	b
61	d
61	i
61	i
61	b
61	c
61	o
62	a
62	e
62	f
62	c
62	d
62	b
62	g
62	h
62	i
62	d
62	b
62	c
62	i
62	b
62	c
62	c
62	b
62	b
62	c
62	c
62	b
62	c
62	c
62	c
62	b
62	c
62	b
62	c
62	c
62	o
62	k
63	a
63	e
63	f
63	c
63	b
63	d
63	g
63	h
63	i
63	b
63	c
63	c
63	b
63	j
64	a
64	e
64	f
64	b
64	d
64	c
64	g
64	h
65	a
65	e
65	b
65	d
65	c
65	f
65	h
65	i
65	i
65	b
65	c
65	c
65	b
65	j
65	k
66	a
66	e
66	f
66	g
66	b
66	c
66	d
66	h
66	l
66	c
66	d
66	b
66	l
66	i
66	c
66	b
66	j
66	k
67	a
67	e
67	f
67	b
67	c
67	d
67	h
67	g
67	i
67	i
67	b
67	c
67	b
67	c
67	b
67	j
68	a
68	e
68	f
68	c
68	b
68	d
68	h
68	g
68	i
68	b
68	c
69	a
69	e
69	b
69	c
69	d
69	f
69	g
69	h
69	l
69	b
69	c
69	d
70	a
70	e
70	d
70	c
70	b
70	f
70	g
70	h
70	i
70	i
70	c
70	b
70	b
70	c
70	m
71	a
71	e
71	f
71	d
71	c
71	b
71	h
71	i
71	c
71	b
71	i
71	c
71	b
71	b
71	c
71	b
71	c
71	j
72	a
72	e
72	f
72	b
72	d
72	c
72	g
72	h
72	i
72	c
72	b
72	c
72	b
72	c
72	b
72	b
72	c
72	b
72	c
72	b
72	c
72	j
72	k
73	a
73	e
73	f
73	g
73	b
73	d
73	c
73	h
73	i
73	j
73	k
74	a
74	f
74	e
74	g
74	h
74	c
74	b
74	d
74	i
74	i
74	j
74	k
75	a
75	e
75	f
75	d
75	c
75	b
76	a
76	e
76	b
76	c
76	d
76	f
76	g
76	h
76	i
76	i
76	b
76	c
76	b
76	b
76	c
76	b
76	c
76	b
76	c
76	c
76	b
76	c
76	b
76	c
76	c
76	b
76	c
76	c
76	c
76	b
76	c
76	c
76	b
76	b
76	b
76	b
76	c
76	m
77	a
77	b
77	d
77	c
77	e
77	f
77	h
78	a
78	d
78	c
78	b
78	e
78	f
78	h
78	g
78	i
78	b
78	c
78	b
78	c
78	j
79	a
79	e
79	f
79	c
79	b
79	g
79	h
79	i
79	i
79	c
79	c
79	j
79	k
80	a
80	e
80	f
80	b
80	d
80	c
80	g
80	h
80	i
80	c
80	b
80	c
80	b
80	n
81	g
81	a
81	e
81	f
81	d
81	b
81	c
81	h
81	l
81	b
81	c
81	d
81	c
81	d
81	b
81	i
81	b
81	c
81	b
81	c
81	b
81	c
81	b
81	c
81	c
81	b
81	b
81	c
81	b
81	c
81	j
82	a
82	g
82	e
82	f
82	h
82	d
82	c
82	b
82	i
82	c
82	j
83	a
83	e
83	f
83	g
83	h
83	c
83	d
83	b
83	i
83	c
83	b
83	j
84	b
84	c
84	a
84	e
84	f
84	g
84	d
84	h
84	i
84	i
84	c
84	b
84	c
84	c
84	j
85	a
85	e
85	f
85	b
85	c
85	l
85	b
85	b
85	b
85	c
85	c
85	m
86	a
86	e
86	f
86	b
86	d
86	c
86	g
86	h
86	i
86	c
86	b
86	c
86	j
87	a
87	e
87	c
87	b
87	f
87	i
87	j
88	a
88	e
88	f
88	c
88	b
88	d
88	h
88	i
88	g
88	b
88	c
88	n
89	c
89	b
89	a
89	b
89	c
89	e
89	f
90	a
90	e
90	f
90	d
90	c
90	b
90	g
90	h
90	c
90	d
90	b
90	l
90	d
90	b
90	c
90	b
90	c
90	d
90	b
90	c
90	d
90	d
90	b
90	c
90	c
90	d
90	b
90	b
90	c
90	d
90	b
90	c
90	d
90	i
90	b
90	b
90	c
90	b
90	b
90	c
90	b
90	b
90	c
90	o
90	k
91	b
91	c
91	a
91	e
91	f
91	h
91	i
91	j
92	a
92	e
92	f
92	d
92	c
92	b
92	g
92	h
92	i
92	b
92	c
92	j
93	a
93	e
93	f
93	b
93	c
93	g
93	h
93	i
93	i
93	c
93	b
93	b
93	c
93	c
93	b
93	c
93	b
93	c
93	b
93	c
93	b
93	c
93	c
93	b
93	c
93	c
93	b
93	j
94	e
94	a
94	f
94	c
94	b
94	d
94	g
94	h
94	i
94	b
94	c
94	i
94	j
94	k
95	a
95	e
95	f
95	c
95	d
95	b
95	g
95	h
95	i
95	b
95	c
95	m
96	b
96	c
96	a
96	e
96	f
96	g
96	d
96	h
96	i
96	i
96	c
96	b
96	c
96	c
96	j
97	a
97	e
97	f
97	b
97	c
97	d
97	g
97	h
97	i
97	c
97	c
97	j
97	k
98	a
98	e
98	f
98	c
98	b
98	d
98	g
98	h
99	a
99	e
99	f
99	d
99	b
99	c
99	i
99	b
99	c
99	b
99	c
99	b
99	c
99	c
99	b
99	b
99	c
99	c
99	b
99	c
99	d
99	c
99	b
99	c
99	c
99	c
99	c
99	b
99	c
99	b
99	c
99	j
99	k
100	a
100	e
100	f
100	g
100	h
100	c
100	d
100	b
100	l
100	b
100	c
100	d
100	d
100	c
100	b
100	i
100	c
100	c
100	b
100	j
101	a
101	e
101	f
101	b
101	c
101	i
101	l
101	b
101	c
101	d
101	c
101	d
101	b
101	b
101	c
101	d
101	i
101	j
101	k
102	a
102	e
102	f
102	b
102	c
102	d
102	g
102	h
102	i
102	b
102	c
102	i
102	b
102	c
102	c
102	c
102	b
102	b
102	c
102	b
102	l
102	b
102	c
102	d
102	b
102	b
102	b
102	d
102	b
102	c
102	b
102	b
102	b
102	b
102	c
102	d
102	b
102	b
102	c
102	d
102	i
102	b
102	c
102	j
102	k
103	a
103	d
103	c
103	b
103	e
103	f
103	h
103	g
103	i
103	b
103	c
103	b
103	c
103	j
104	a
104	e
104	f
104	d
104	c
104	b
104	g
104	h
104	l
104	b
104	c
104	d
104	d
104	c
104	b
104	c
104	d
104	b
104	j
105	a
105	e
105	f
105	c
105	b
105	d
105	h
105	i
105	b
105	c
105	b
105	c
105	j
106	a
106	e
106	c
106	b
106	d
106	f
106	g
106	h
106	l
106	d
106	c
106	b
106	b
106	c
106	d
106	c
106	d
106	b
106	i
106	b
106	c
106	j
106	k
107	a
107	e
107	f
107	b
107	d
107	c
107	g
107	h
107	i
107	c
107	b
107	c
107	b
107	c
107	b
107	b
107	c
107	b
107	c
107	b
107	c
107	j
107	k
108	a
108	e
108	f
108	c
108	b
108	d
108	g
108	h
108	l
108	c
108	d
108	b
108	d
108	d
108	c
108	b
108	i
108	c
108	b
108	c
108	j
108	k
109	a
109	e
109	f
109	c
109	b
109	i
109	b
109	c
109	j
110	f
110	h
110	g
110	a
110	e
110	c
110	b
110	d
110	i
110	i
110	c
110	b
110	i
110	b
110	c
110	b
110	i
110	b
110	b
110	j
110	k
111	a
111	e
111	c
111	b
111	d
111	f
111	g
111	h
111	i
111	b
111	b
111	b
111	c
111	c
111	b
111	b
111	c
111	m
112	a
112	e
112	f
112	c
112	b
112	d
112	i
112	c
112	b
112	j
112	k
113	a
113	c
113	b
113	e
113	f
113	h
113	i
113	j
114	a
114	e
114	f
114	g
114	c
114	b
114	d
114	h
114	i
114	b
114	c
114	j
114	k
115	a
115	e
115	f
115	b
115	c
115	d
115	h
115	i
115	g
115	b
115	c
115	c
115	b
115	i
115	i
115	j
115	k
116	a
116	f
116	e
116	c
116	b
116	g
116	h
116	d
116	l
116	b
116	c
116	b
116	d
116	b
116	c
116	d
116	b
117	a
117	e
117	b
117	c
117	f
117	g
117	h
117	i
117	i
117	c
117	b
117	c
117	j
118	a
118	e
118	f
118	d
118	b
118	c
119	a
119	e
119	f
119	g
119	c
119	b
119	d
119	h
119	i
119	c
119	b
119	b
119	b
119	c
119	d
119	d
119	b
119	c
119	c
119	b
119	j
119	k
120	a
120	e
120	f
120	b
120	c
120	d
120	g
120	h
120	i
120	c
120	b
120	j
120	k
121	a
121	e
121	d
121	b
121	c
121	f
121	g
121	h
122	a
122	e
122	f
122	g
122	d
122	b
122	c
122	h
122	i
122	b
122	c
122	j
123	a
123	e
123	f
123	g
123	c
123	d
123	b
123	h
123	i
124	a
124	e
124	f
124	g
124	c
124	b
124	d
124	h
124	i
124	c
124	b
124	c
124	b
124	j
125	a
125	e
125	f
125	b
125	d
125	c
125	h
125	g
125	i
125	c
125	b
125	j
125	k
126	a
126	e
126	f
126	c
126	b
126	i
126	b
126	c
126	c
126	b
126	c
126	b
126	b
126	c
126	c
126	b
126	j
127	a
127	e
127	f
127	g
127	h
127	b
127	d
127	c
127	i
127	b
127	c
127	c
127	b
127	c
127	b
127	c
127	b
127	c
127	b
127	j
127	k
128	a
128	e
[truncated: 1,202 more rows]
