# Supplementary material for: A novel trace-based sampling method for conformance checking
Source: PeerJ Comput Sci. 2024 Dec 18;10:e2601. doi: 10.7717/peerj-cs.2601 (PMC11784717; doi:10.7717/peerj-cs.2601)
Supplement: Supplemental Information 4 [file peerj-cs-10-2601-s004.csv]

Case ID	Activity
1	a
1	f
1	h
1	e
1	b
1	d
1	c
1	i
1	i
1	c
1	d
1	b
1	j
1	k
2	a
2	e
2	f
2	i
2	j
3	a
3	e
3	f
3	b
3	d
3	c
3	i
3	j
3	k
4	b
4	a
4	e
4	f
4	g
4	b
4	c
4	d
4	h
4	i
4	b
4	c
4	j
4	k
5	a
5	e
5	f
5	g
5	d
5	b
5	c
5	h
5	i
5	b
5	c
5	b
5	c
5	c
5	b
5	b
5	c
5	b
5	c
5	n
5	k
6	a
6	e
6	b
6	c
6	d
6	f
6	g
6	h
6	i
6	j
7	a
7	e
7	f
7	g
7	c
7	b
7	d
7	h
7	i
7	d
7	c
7	b
7	c
7	b
7	d
7	c
7	b
7	d
7	b
7	c
7	j
7	k
8	a
8	e
8	f
8	g
8	c
8	d
8	b
8	h
8	i
8	c
8	b
8	c
8	j
9	b
9	c
9	a
9	e
9	f
9	h
9	i
9	c
9	b
9	i
9	c
9	b
9	i
9	l
9	b
9	d
9	c
9	c
9	d
9	b
9	b
9	b
9	d
9	c
9	i
9	b
9	c
9	b
9	c
9	b
9	c
9	c
9	b
9	j
10	a
10	e
10	f
10	c
10	b
10	d
10	h
10	i
10	c
10	b
10	g
11	a
11	e
11	b
11	c
11	f
11	i
11	b
11	c
11	b
11	b
11	c
11	c
11	b
11	j
12	a
12	f
12	e
12	c
12	b
12	d
12	d
12	g
12	h
12	l
12	d
12	b
12	c
12	d
12	c
12	d
12	b
12	i
12	b
12	c
12	b
12	b
12	c
12	b
12	c
12	b
12	c
12	b
12	c
12	b
12	c
12	b
12	b
12	c
12	b
12	c
12	j
13	a
13	e
13	f
13	g
13	d
13	c
13	b
13	h
13	i
13	c
13	b
13	i
13	c
13	b
13	c
13	b
13	c
13	b
13	c
13	j
14	a
14	e
14	f
14	b
14	c
14	d
14	g
14	h
14	i
14	b
14	c
14	c
14	b
14	j
15	a
15	e
15	f
15	b
15	c
15	d
15	g
15	h
15	i
15	b
15	c
15	c
15	b
15	j
16	a
16	e
16	g
16	b
16	c
16	b
16	d
16	f
16	h
17	a
17	e
17	f
17	d
17	b
17	c
17	i
17	c
17	b
17	j
18	a
18	g
18	e
18	f
18	d
18	c
18	b
18	h
19	a
19	e
19	f
19	c
19	b
19	d
19	g
19	h
19	i
19	b
19	c
19	j
19	k
20	a
20	e
20	f
20	b
20	c
20	d
20	g
20	h
20	i
20	b
20	c
20	b
20	c
20	c
20	b
20	b
20	c
20	b
20	c
20	b
20	c
20	j
20	b
20	k
21	a
21	e
21	f
21	c
21	d
21	b
21	g
21	h
21	i
21	c
21	b
21	b
21	c
21	n
21	k
22	a
22	e
22	f
22	b
22	c
22	d
22	g
22	h
22	l
22	b
22	c
22	d
22	c
22	d
22	b
22	d
22	b
22	c
22	b
22	c
22	d
22	b
22	c
22	d
22	b
22	d
22	c
22	b
22	d
22	b
22	c
22	b
22	c
22	d
22	i
22	b
22	c
22	c
22	b
22	c
22	b
22	b
22	b
22	b
22	c
22	c
22	b
22	c
22	b
22	b
22	c
22	c
22	b
22	c
22	b
22	b
22	c
22	j
22	k
23	a
23	e
23	f
23	c
23	b
23	d
23	g
23	h
23	l
23	c
23	b
23	d
23	i
23	i
23	b
23	c
23	o
24	a
24	e
24	f
24	c
24	d
24	b
24	g
24	h
24	i
24	d
24	b
24	c
24	i
24	b
24	c
24	c
24	b
24	b
24	c
24	c
24	b
24	c
24	c
24	c
24	b
24	c
24	b
24	c
24	c
24	o
24	k
25	a
25	e
25	f
25	c
25	b
25	d
25	g
25	h
25	i
25	b
25	c
25	c
25	b
25	j
26	a
26	e
26	f
26	b
26	d
26	c
26	g
26	h
27	a
27	e
27	b
27	d
27	c
27	f
27	h
27	i
27	i
27	b
27	c
27	c
27	b
27	j
27	k
28	a
28	e
28	f
28	g
28	b
28	c
28	d
28	h
28	l
28	c
28	d
28	b
28	l
28	i
28	c
28	b
28	j
28	k
29	a
29	e
29	f
29	b
29	c
29	d
29	h
29	g
29	i
29	i
29	b
29	c
29	b
29	c
29	b
29	j
30	a
30	e
30	f
30	c
30	b
30	d
30	h
30	g
30	i
30	b
30	c
31	a
31	e
31	b
31	c
31	d
31	f
31	g
31	h
31	l
31	b
31	c
31	d
32	a
32	e
32	d
32	c
32	b
32	f
32	g
32	h
32	i
32	i
32	c
32	b
32	b
32	c
32	m
33	a
33	e
33	f
33	d
33	c
33	b
33	h
33	i
33	c
33	b
33	i
33	c
33	b
33	b
33	c
33	b
33	c
33	j
34	a
34	e
34	f
34	b
34	d
34	c
34	g
34	h
34	i
34	c
34	b
34	c
34	b
34	c
34	b
34	b
34	c
34	b
34	c
34	b
34	c
34	j
34	k
35	a
35	e
35	f
35	g
35	b
35	d
35	c
35	h
35	i
35	j
35	k
36	a
36	f
36	e
36	g
36	h
36	c
36	b
36	d
36	i
36	i
36	j
36	k
37	a
37	e
37	f
37	d
37	c
37	b
38	a
38	e
38	b
38	c
38	d
38	f
38	g
38	h
38	i
38	i
38	b
38	c
38	b
38	b
38	c
38	b
38	c
38	b
38	c
38	c
38	b
38	c
38	b
38	c
38	c
38	b
38	c
38	c
38	c
38	b
38	c
38	c
38	b
38	b
38	b
38	b
38	c
38	m
39	a
39	b
39	d
39	c
39	e
39	f
39	h
40	a
40	d
40	c
40	b
40	e
40	f
40	h
40	g
40	i
40	b
40	c
40	b
40	c
40	j
41	a
41	e
41	f
41	c
41	b
41	g
41	h
41	i
41	i
41	c
41	c
41	j
41	k
42	a
42	e
42	f
42	b
42	d
42	c
42	g
42	h
42	i
42	c
42	b
42	c
42	b
42	n
43	g
43	a
43	e
43	f
43	d
43	b
43	c
43	h
43	l
43	b
43	c
43	d
43	c
43	d
43	b
43	i
43	b
43	c
43	b
43	c
43	b
43	c
43	b
43	c
43	c
43	b
43	b
43	c
43	b
43	c
43	j
44	a
44	g
44	e
44	f
44	h
44	d
44	c
44	b
44	i
44	c
44	j
45	a
45	e
45	f
45	g
45	h
45	c
45	d
45	b
45	i
45	c
45	b
45	j
46	b
46	c
46	a
46	e
46	f
46	g
46	d
46	h
46	i
46	i
46	c
46	b
46	c
46	c
46	j
47	a
47	e
47	f
47	b
47	c
47	l
47	b
47	b
47	b
47	c
47	c
47	m
48	a
48	e
48	f
48	b
48	d
48	c
48	g
48	h
48	i
48	c
48	b
48	c
48	j
49	a
49	e
49	c
49	b
49	f
49	i
49	j
50	a
50	e
50	f
50	c
50	b
50	d
50	h
50	i
50	g
50	b
50	c
50	n
51	c
51	b
51	a
51	b
51	c
51	e
51	f
52	a
52	e
52	f
52	d
52	c
52	b
52	g
52	h
52	c
52	d
52	b
52	l
52	d
52	b
52	c
52	b
52	c
52	d
52	b
52	c
52	d
52	d
52	b
52	c
52	c
52	d
52	b
52	b
52	c
52	d
52	b
52	c
52	d
52	i
52	b
52	b
52	c
52	b
52	b
52	c
52	b
52	b
52	c
52	o
52	k
53	a
53	e
53	f
53	c
53	b
53	d
53	i
53	c
53	b
53	j
53	k
54	a
54	c
54	b
54	e
54	f
54	h
54	i
54	j
55	a
55	e
55	f
55	g
55	c
55	b
55	d
55	h
55	i
55	b
55	c
55	j
55	k
56	a
56	e
56	f
56	b
56	c
56	d
56	h
56	i
56	g
56	b
56	c
56	c
56	b
56	i
56	i
56	j
56	k
57	a
57	f
57	e
57	c
57	b
57	g
57	h
57	d
57	l
57	b
57	c
57	b
57	d
57	b
57	c
57	d
57	b
58	a
58	e
58	b
58	c
58	f
58	g
58	h
58	i
58	i
58	c
58	b
58	c
58	j
59	a
59	e
59	f
59	d
59	b
59	c
60	a
60	e
60	f
60	g
60	c
60	b
60	d
60	h
60	i
60	c
60	b
60	b
60	b
60	c
60	d
60	d
60	b
60	c
60	c
60	b
60	j
60	k
61	a
61	e
61	f
61	b
61	c
61	d
61	g
61	h
61	i
61	c
61	b
61	j
61	k
62	a
62	e
62	d
62	b
62	c
62	f
62	g
62	h
63	a
63	e
63	f
63	g
63	d
63	b
63	c
63	h
63	i
63	b
63	c
63	j
64	a
64	e
64	f
64	g
64	c
64	d
64	b
64	h
64	i
65	a
65	e
65	f
65	g
65	c
65	b
65	d
65	h
65	i
65	c
65	b
65	c
65	b
65	j
66	a
66	e
66	f
66	b
66	d
66	c
66	h
66	g
66	i
66	c
66	b
66	j
66	k
67	a
67	e
67	f
67	c
67	b
67	i
67	b
67	c
67	c
67	b
67	c
67	b
67	b
67	c
67	c
67	b
67	j
68	a
68	e
68	f
68	g
68	h
68	b
68	d
68	c
68	i
68	b
68	c
68	c
68	b
68	c
68	b
68	c
68	b
68	c
68	b
68	j
68	k
69	a
69	e
69	f
69	d
69	c
69	b
69	h
69	g
69	i
69	b
69	c
69	b
69	b
69	c
69	c
69	b
69	b
69	j
69	k
70	a
70	e
70	f
70	c
70	b
70	g
70	h
71	a
71	e
71	f
71	b
71	c
71	d
71	g
71	h
71	i
71	l
71	d
71	b
71	c
71	i
71	b
71	c
71	b
71	j
71	k
72	a
72	e
72	f
72	g
72	b
72	c
72	d
72	h
72	i
72	c
72	b
72	b
72	c
72	c
72	b
72	b
72	b
72	b
72	b
72	c
72	b
72	c
72	b
72	c
72	b
72	b
72	j
73	a
73	e
73	f
73	c
73	b
73	d
73	h
73	i
73	i
73	b
73	c
73	b
73	c
73	j
74	a
74	e
74	f
74	c
74	b
74	d
74	g
74	h
74	l
74	d
74	d
74	c
74	b
74	i
74	b
74	c
74	b
74	c
74	b
74	c
74	b
74	j
74	k
75	a
75	e
75	f
75	g
75	b
75	d
75	c
75	h
75	i
75	l
75	c
75	d
75	b
75	d
75	b
75	c
75	i
75	c
75	b
75	c
75	d
75	b
75	c
75	d
75	c
75	b
75	b
75	c
75	j
76	a
76	e
76	f
76	d
76	c
76	b
76	h
76	i
76	b
76	c
76	i
76	b
76	c
76	b
76	c
76	b
76	c
76	c
76	b
76	c
76	b
76	b
76	c
76	j
77	a
77	e
77	f
77	c
77	b
77	d
77	h
77	i
77	g
77	c
77	b
77	c
77	b
77	j
77	k
78	a
78	e
78	f
78	c
78	d
78	b
78	i
78	c
78	b
78	d
78	b
78	c
78	j
79	a
79	e
79	f
79	b
79	c
79	g
79	h
79	i
79	i
79	c
79	b
79	b
79	c
79	c
79	b
79	c
79	b
79	c
79	b
79	c
79	b
79	c
79	c
79	b
79	c
79	c
79	b
79	j
80	a
80	e
80	f
80	g
80	h
80	c
80	d
80	b
80	i
80	b
80	c
80	b
80	b
80	c
80	c
80	b
80	i
80	n
81	a
81	e
81	f
81	b
81	c
81	d
81	h
81	g
81	i
81	j
82	a
82	f
82	e
82	h
82	b
82	c
82	g
82	i
82	c
82	b
82	c
82	b
82	c
82	c
82	b
82	j
83	a
83	e
83	f
83	c
83	d
83	b
83	g
83	h
83	i
84	a
84	e
84	f
84	b
84	d
84	c
84	g
84	h
84	i
84	i
84	j
84	k
85	a
85	e
85	f
85	g
85	h
85	c
85	d
85	b
85	i
85	b
85	c
85	b
85	c
85	c
85	b
85	j
86	a
86	e
86	f
86	b
86	c
86	b
87	a
87	e
87	d
87	c
87	b
87	g
87	f
87	h
87	i
87	i
87	c
87	b
87	c
87	b
87	c
87	j
87	k
88	a
88	b
88	c
88	d
88	e
88	f
88	h
88	i
88	i
88	b
88	c
88	i
88	l
88	d
88	c
88	b
88	d
88	c
88	b
88	b
88	d
88	c
88	i
88	b
88	c
88	c
88	b
88	c
88	j
89	a
89	e
89	f
89	c
89	b
89	d
89	h
90	a
90	e
90	f
90	g
90	h
90	c
90	b
90	d
90	i
90	c
90	b
90	j
90	k
91	a
91	c
91	d
91	b
91	g
91	e
91	f
91	h
92	a
92	e
92	f
92	d
92	b
92	c
92	g
92	h
92	i
92	c
92	b
92	i
92	b
92	c
92	c
92	b
92	j
93	a
93	e
93	f
93	h
93	d
93	b
93	c
93	i
93	m
94	a
94	e
94	f
94	d
94	c
94	b
94	h
94	i
94	b
94	c
94	i
94	b
94	c
94	b
94	c
94	b
94	c
94	c
94	b
94	c
94	b
94	b
94	c
94	j
95	a
95	d
95	c
95	b
95	e
95	f
95	h
95	g
95	i
95	b
95	c
95	b
95	c
95	j
96	a
96	e
96	f
96	g
96	h
96	d
96	b
96	c
96	i
96	b
96	c
96	j
97	a
97	e
97	f
97	c
97	b
97	d
97	g
97	h
97	i
97	i
97	j
98	a
98	e
98	f
98	d
98	c
98	b
98	h
98	g
98	i
98	j
98	k
99	a
99	e
99	f
99	d
99	b
99	c
99	h
99	l
99	d
99	b
99	c
99	b
99	c
99	d
99	b
99	c
99	d
99	c
99	b
99	d
99	c
99	b
99	d
99	d
99	b
99	c
99	b
99	c
99	d
99	i
99	c
99	b
99	c
99	b
99	b
99	i
99	j
100	a
100	e
100	b
100	c
100	d
100	f
100	g
100	h
100	i
100	b
100	c
100	d
100	b
100	c
100	c
100	j
101	a
101	e
101	f
101	d
101	c
101	b
101	g
101	h
101	i
101	j
101	k
102	b
102	c
102	a
102	e
102	b
102	c
102	d
102	f
102	g
102	h
102	i
102	c
102	j
103	g
103	a
103	e
103	f
103	d
103	c
103	b
103	h
104	a
104	e
104	d
104	b
104	c
104	f
104	g
104	h
104	i
104	b
104	c
104	i
104	c
104	b
104	j
105	a
105	e
105	f
105	g
105	h
105	d
105	c
105	b
106	a
106	e
106	f
106	b
106	d
106	c
106	g
106	h
106	i
106	c
106	b
106	b
106	c
106	l
106	b
106	c
106	d
106	d
106	c
106	b
106	d
106	b
106	c
106	i
106	b
106	b
106	c
106	j
106	k
107	a
107	e
107	f
107	b
107	d
107	c
107	g
107	h
107	i
107	c
107	b
107	c
107	j
108	a
108	e
108	f
108	g
108	h
108	c
108	d
108	b
109	a
109	e
109	f
109	d
109	b
109	c
109	i
109	c
109	b
109	j
110	a
110	e
110	f
110	c
110	d
110	b
110	g
110	h
110	i
110	c
110	b
110	b
110	c
110	n
110	k
