# Supplementary material for: A novel trace-based sampling method for conformance checking
Source: PeerJ Comput Sci. 2024 Dec 18;10:e2601. doi: 10.7717/peerj-cs.2601 (PMC11784717; doi:10.7717/peerj-cs.2601)
Supplement: Supplemental Information 5 [file peerj-cs-10-2601-s005.py]

# This is a sample Python script.

import random
import sys
import time
from pm4py import filter_variants
import pandas as pd
import pm4py
import numpy as np
# Press Mayús+F10 to execute it or replace it with your code.
# Press Double Shift to search everywhere for classes, files, tool windows, actions, and settings.
# data
import pm4py
import os
from pm4py.objects.conversion.log import converter as log_converter
from pm4py.objects.log.importer.xes import importer as xes_importer
# define the activity key in the parameters
from pm4py.algo.discovery.inductive import algorithm as inductive_miner
from pm4py.algo.conformance.alignments.petri_net import algorithm as alignments


from pm4py.algo.discovery.inductive import algorithm as inductive_miner
from pm4py.algo.conformance.alignments.petri_net import algorithm as alignments
from pm4py.objects.conversion.process_tree import converter as process_tree_converter
from pm4py.objects.conversion.process_tree import converter as process_tree_converter
parameters = {"pm4py:param:activity_key": "customClassifier"}
from pm4py.objects.log.obj import EventLog, EventStream

#def import_xes():

log = xes_importer.apply("C://pythonProject//tests//input//example.xes")
log = log_converter.apply(log)
#dataframe = log_converter.apply(log, variant=log_converter.Variants.TO_DATA_FRAME)


start_activities = pm4py.get_start_activities(log)
end_activities = pm4py.get_end_activities(log)


class Evento(pm4py.objects.log.obj.Event):
    pass
    def get_id(self):
     return self._ID

    def set_id(self, id):

       self._ID= id
        #return None


numTraces=len(log)#numero de trazas en el log
minTraces=1 #numero minimo de trazas en la muestra
#minTraces= #solo de prueba
sample = []
dispDP=0
beta=0.30 #umbral de dispersión
teta=0.50
nSample=0

eventLog=[]
for trace in log:
    for event in trace:
        event["customClassifier"] = event["concept:name"] + event["concept:name"]


#process_tree = inductive_miner.apply_tree(log, parameters=parameters)
#net, initial_marking, final_marking = process_tree_converter.apply(process_tree)#obtener variables de log de SI
#from pm4py.algo.conformance.alignments.petri_net import algorithm as alignments#Agregar liberiras


#Función para calcular el Fitness de la Bitácora de Eventos
def calculeFitness(eventLog):
    #Convertir datos a tipo event log---   log2= pm4py.convert_to_event_log(eventLog)

    #SI= list()

    #for x in eventLog:
     #   SI.append(x.copy())

    # recorrer la SI
    #i=0
    #traceLength=0
    #for x in SI:
     #   print("Traza ",i,":",x," long:",len(x))
      #  traceLength=len(x)+traceLength;
       # i=i+1
    #print()
    #print("Trace enght Sample:",traceLength/i)
      ########## Inicio de BPMN completo ###################
    #print("\n\nBPMN completo\n\n")

    traceLength=0
    # ########## Fin de BPMN completo ###################
    
    #event_logX= pm4py.convert_to_event_log(logX)
    #for t in event_logX:
     # print(t)
      #print("*******",len(t))

      # ########## Filtrado del log de eventos ###################
    if __name__ == "__main__":
       variants = pm4py.get_variants_as_tuples (log)
       k = 2
       log2 = pm4py.filter_variants_top_k(log, k)

    print("LOG 2:",log2)
    k=0
    for t in log:
        #print("longitud del log",len(t))
        traceLength=traceLength+len(t)
        k=k+1
    traceProm= traceLength/k
    print("Trace Length:",traceProm, "  k:",k)
    long_traces = pm4py.filter_log(lambda t: len(t) > 5, log)
    #for t in long_traces:
        #print("longitud ",len(t))

    short_traces = pm4py.filter_log(lambda t: len(t) < 10, log)
    #for t in short_traces:
        #print(len(t))

    #print("type",type(long_traces))
    print(type(long_traces[0]))
    #log2=filter_variants(log, variants, retain=True)

    #print("TAMAÑO DE BITACORA :", len(log3))
    #print("TAMAÑO DE BITACORA DE VARIANTES:",len(short_traces))
    # Alineamiento

    
    completeLog = pm4py.read_xes("C://pythonProject//tests//input//example.xes")
    #subLog = pm4py.read_xes("C://pythonProject//tests//input//sampleSepsis.xes")
    process_tree = pm4py.discover_process_tree_inductive(completeLog)
    bpmn_model = pm4py.convert_to_bpmn(process_tree)  # Convertir a bpmn
    net,initial_marking, final_marking = process_tree_converter.apply(process_tree)  # obtener variables de log de SI
    aligned_traces = pm4py.conformance_diagnostics_alignments(completeLog, net, initial_marking, final_marking)
    #aligned_traces = alignments.apply_log(subLog, net, initial_marking, final_marking)  # realizar aliniamiento
    from pm4py.algo.evaluation.replay_fitness import algorithm as replay_fitness  # Agregar liberiras
    log_fitness = replay_fitness.evaluate(aligned_traces, variant=replay_fitness.Variants.ALIGNMENT_BASED)  # calculo de fitnes
    print("LOG FITNESS:",log_fitness)

    #*******************************COMENTADO TEMPORALMENTE***********************

    #inicio = time.time()

    #import pm4py

    #if __name__ == "__main__":

     # completeLog = pm4py.read_xes("C://pythonProject//tests//input//Hospital2.xes")
      #log = pm4py.convert_to_event_log(completeLog)
      #sublog = pm4py.read_xes("C://pythonProject//tests//input//nSample.xes")
      #log2 = pm4py.convert_to_event_log(sublog)


      #net, initial_marking, final_marking = pm4py.discover_petri_net_inductive(log)

      #import pm4py
      #aligned_traces = pm4py.conformance_diagnostics_alignments(log, net, initial_marking, final_marking)
      #print(alignments)
      #from pm4py.algo.evaluation.replay_fitness import algorithm as replay_fitness
      #log_fitness = replay_fitness.evaluate(aligned_traces, variant=replay_fitness.Variants.ALIGNMENT_BASED)
      #print("LOG FITNESS:",log_fitness)

    #fin = time.time()
    #print("Tiempo de ejecucion Calculo del Fitness:", str(fin - inicio))


# Función para determinar si es necesario obtener el nivel de dispersión de la bitácora de eventos
#o unicamente las trazas variantes, y tambien calcula el tamaño de la muestra sugerido
def analysis():
    nSample = 0
    i=0
    j=0
    sampleTemp=[]
    if (numTraces <= minTraces):
        for ti in range(numTraces):  # numTraces contiene no. de trazas
          if (sample[ti] not in sampleTemp):
              i = i + 1
              sampleTemp.append(sample[ti])
              print("#Trace**:", i, ": ", sample[ti])

        if __name__ == "__main__":
            event_log = pm4py.convert_to_event_log(sample)
        fit = calculeFitness(event_log)
        print("Bitácora pequeña", fit)
        sys.exit("SALIDA")
    else:
        dispDPx=disperMeasure()
        print("Nivel de dispersion: ",dispDPx)
        #beta=0.40
        if(dispDPx <= beta):
            for ti in range(numTraces):  # numTraces contiene no. de trazas
                if (sample[ti] not in sampleTemp):
                    i = i + 1
                    sampleTemp.append(sample[ti])
                    #print("#TraceXX:", i, ": ", sample[ti])
        else:
          N=numTraces
          nSample= ((N*((1.96)**2)*0.5*0.5)/(((0.05)**2)*(N-1)+ ((1.96)**2)*0.5*0.5))
          print("#nSample:", nSample)
    #fin = time.time()
    #print("Tiempo de ejecucion Stage 2-Tamaño nSample:", str(fin - inicio))
    return (nSample)

# Algoritmo de aproximación de conformidad para obtener el nivel de conformidad entre la bitacora seleccionada como muestra representaica y el modelo
def conformance():
    inicio = time.time()
    repeatedTraces=[]
    sampleTemp = []
    i=0
    j=0
    S=[]
    index = 0
    #LP=[]
    nSample=analysis()
    for ti in range(numTraces):  # numTraces contiene no. de trazas
        if (sample[ti] not in sampleTemp):
            i = i + 1
            sampleTemp.append(sample[ti])
           # print("#Trace**:", i, ": ", sample[i])

    #print("Tamaño de la muestra:",nSample)
    while(j <= nSample):
     #print("Valor inicial j:",j," Valor nSample:", nSample,"  Trazas diferente:",len(sampleTemp))
     trace1= random.choice(sampleTemp)
     trace2= random.choice(sampleTemp)
     #print("TRACE ALEATORY 1:",trace1)
     #print("TRACE ALEATORY 2:", trace2)
     if(trace1 not in repeatedTraces):
         distance = iterative_levenshtein(trace1,trace2)
         similarity= 1 - (distance / max(len(trace1), len(trace2)))
         #print("SIMILITUD:",similarity)
         S.append(trace1)
         #teta=0.50
         #a) Si unicamente se consideran la cantidad de trazas sugerida 281 y )si se
         # consideran las diferentes de la muestra que no sean repetidas se pone en coemntario j
         if(similarity <= teta): # similitud baja significa traza nueva que aporta informacion
             eventLog.insert(index,trace1)
             j = j + 1            # parametro a comentar en caso b)
             index=index+1
         else:
             repeatedTraces.append(S)

     else:
         print("TERMINO TAMAÑO LP",len(eventLog))
     #print("Tamaño de la Muestra Final",len(eventLog))
     #print("********* EVENT LOG***********",eventLog)
     #input("Please press the Enter key to proceed")

    fin = time.time()
    print("Tiempo de ejecucion Etapa 2- Trazas de la Muestra:", str(fin - inicio))
    with open('file2.txt', 'w') as temp_file:
       for item in eventLog:

                temp_file.write("%s\n" % item)
       file = open('file2.txt', 'r')
     #print(file.read())


def getSimilarity(trace1,trace2):
    inicio = time.time()
    size_x = len(trace1) + 1
    size_y = len(trace2) + 1
    matrix = np.zeros((size_x, size_y))
    for x in range(size_x):
        matrix[x, 0] = x
    for y in range(size_y):
        matrix[0, y] = y

    for x in range(1, size_x):
        for y in range(1, size_y):
            if (trace1[x - 1] == trace2[y - 1]):
                matrix[x, y] = min(
                    matrix[x - 1, y] + 1,
                    matrix[x - 1, y - 1],
                    matrix[x, y - 1] + 1
                )
            else:
                matrix[x, y] = min(
                    matrix[x - 1, y] + 1,
                    matrix[x - 1, y - 1] + 1,
                    matrix[x, y - 1] + 1
                )
    #print(matrix)
    distance=matrix
    maxLenght=max(size_x,size_y)
    #mat=matrix[size_x - 1, size_y - 1]
    mat=matrix
    #print("maxLenght:***",maxLenght)
    sim=(maxLenght-mat)/maxLenght

    sim2=1-(distance/max(size_x,size_y))
    #return (matrix[size_x - 1, size_y - 1])
    print("Similitud:",sim2)
    fin = time.time()
    print("Tiempo de ejecucion Función getSimilarity: ", str(fin - inicio))
    return (matrix[size_x - 1, size_y - 1])


def iterative_levenshtein(s,t):

    rows = len(s) + 1
    cols = len(t) + 1
    dist = [[0 for x in range(cols)] for x in range(rows)]

    # source prefixes can be transformed into empty strings
    # by deletions:
    for i in range(1, rows):
        dist[i][0] = i

    # target prefixes can be created from an empty source string
    # by inserting the characters
    for i in range(1, cols):
        dist[0][i] = i

    for col in range(1, cols):
        for row in range(1, rows):
            if s[row - 1] == t[col - 1]:
                cost = 0
            else:
                cost = 1
            dist[row][col] = min(dist[row - 1][col] + 1,  # deletion
                                 dist[row][col - 1] + 1,  # insertion
                                 dist[row - 1][col - 1] + cost)  # substitution

    #for r in range(rows):
       # print(dist[r])

    return dist[row][col]


def disperMeasure():
    inicio = time.time()
    listID = {}
    statisTable = {}
    s=[]
    lst1 = []
    letraA = ' '
    claves = list(listID.keys())
    valores = list(listID.values())
    i = 0
    frec = {}
    si=[0]*numTraces
    totalE=0
    actividades=[]
    for re in range(numTraces):  # numTraces contiene no. de trazas
        actTrace = len(log[re])  # no. de actividades por traza
        si[re]=actTrace
        lstR = []
        vi=1
        j = 0
        for c in range(actTrace):
            #actividad = log[re][c].get('Activity')
            actividad = log[re][c].get('concept:name')
            letra = chr(ord("a") + i)
            if (actividad not in listID):
                v = [0] * numTraces
                listID[actividad] = letra
                v[re]=1
                frec[letra]=1
                totalE=totalE+1
                actividades.append(actividad)
                #print("ACTIVIDAD, ", letra, "v=", v," frec=",frec)
                statisTable[actividad] = list([letra,list(v),frec])
                i = i + 1
                j=j+1
            else:
               valor=listID[actividad]
               letra=valor
               totalE=totalE+1
               tabla=statisTable[actividad]
               li=tabla[1]
               li[re]=li[re]+1
               frec[letra]=frec[letra]+1
               #print("ACTIVIDAD, ", letra, "v=", li, " frec=",frec)
               statisTable.update({actividad:list([letra,li])})
            lstR.append(letra)
        lst1.append(lstR)
        #print("#Trace:", re + 1," #Events:", actTrace,": ",lstR)
        sample=lstR
    #print ("***********TABLA DE ESTADISTICAS***********")
    #print(statisTable)
    tablaVi={}
    for re in range(numTraces):
        si[re]=round(si[re]/totalE,4)
    #print("si=",si)
    print("*********INDICE DE DISPERSION POR VARIABLE**********")
    noActi=len(actividades)

    for re in range(noActi):
       valores=statisTable[actividades[re]]
       valor=list(valores[1])
       vx=[0]*numTraces
       for f in frec.keys():
          for j in range(numTraces):
          #print("VALOR=", valor[i])
            if(valores[0]==f):
               val=frec[f]
               #print("VAL:", val)
               #print("VALOR[J]:",valor[j])
               if(val!=0):
                   vx[j]=abs(valor[j]/val-si[j])
                   #print("vx:", vx)
                   tablaVi[f]=list(vx)
               else:
                   frec.update({f:0})
                   #tablaVi[f]

    dp={}
    dpN={}
    for f in tablaVi.keys():
        val = tablaVi[f]
        vt = 0
        vt2=0
        for j in range(numTraces):
            vt=round(vt+val[j],4)
            vt2=vt*0.5
        dp[f]=vt2
        dpN[f]=round(vt2/(1-1/numTraces),4)
    print("DP:", dp)
    print("DPN**:", dpN)
    dispersion=0
    dis=0
    numActiv=len(dpN.keys())
    for f in dpN.keys():
      dis=dis+dpN[f]


    if(numActiv!=0):
      dispDP=dis/numActiv
      print("*******DISPERSION PROMEDIO=",dispDP)
      fin = time.time()
      print("Tiempo de ejecucion Etapa 1: Nivel de Dispersión: ", str(fin - inicio))
      return dispDP

# Función 2 para convertir el log de eventos a trazas
def converTraces():
    inicio = time.time()
    listID = {}
    statisTable = {}
    lst1 = []
    letraA = ' '
    claves = list(listID.keys())
    valores = list(listID.values())
    i = 0
    i2=0
    cont=0
    frec = {}
    si = [0] * numTraces
    totalE = 0
    actividades = []
    for re in range(numTraces):  # numTraces contiene no. de trazas
        actTrace = len(log[re])  # no. de actividades por traza
        si[re] = actTrace
        lstR = []
        vi = 1
        j = 0
        for c in range(actTrace):
            # actividad = log[re][c].get('Activity')
            actividad = log[re][c].get('concept:name')
            extra = ord("a") + i  # codigo ascii de la letra
            if (extra >= 123):
                if(i2<123):
                  letra = chr(ord("a") + i2)+str(cont)
                  cont=cont+1
                else:
                    i2=0
                    letra = chr(ord("a") + i2) + str(cont)
                    cont = cont + 1
            else:
               letra = chr(ord("a") + i)


            if (actividad not in listID):
                v = [0] * numTraces
                listID[actividad] = letra
                v[re] = 1
                frec[letra] = 1
                totalE = totalE + 1
                actividades.append(actividad)
                #print("ACTIVIDAD, ", letra, "v=", v," frec=",frec)
                statisTable[actividad] = list([letra, list(v), frec])
                i = i + 1
                j = j + 1
                i2= i2 + 1
            else:
                valor = listID[actividad]
                letra = valor
                totalE = totalE + 1
                tabla = statisTable[actividad]
                li = tabla[1]
                li[re] = li[re] + 1
                frec[letra] = frec[letra] + 1
                #print("ACTIVIDAD**, ", letra, "v=", li, " frec=",frec)
                statisTable.update({actividad: list([letra, li])})
            lstR.append(letra)
        lst1.append(lstR)
        print("#Trace:", re + 1, " #Events:", actTrace, ": ", lstR)
        sample.append(lstR)
    #for re in range(numTraces):
    print("***LISTA***",listID)
    fin = time.time()
    print("Tiempo de ejecucion Stage 1-Transformación: ", str(fin - inicio))


#Función para determinar si las trazas tienen o no incertidumbre
def incertainTrace():
   for r in range(numTraces):
     least = r
     col = len(log[r])
     c2=0
     for c in range(c2 + 1, col):

       print("valor r:",r,"  valor c",c)
       #if (log[r][c].get('time:timestamp')> log[r][least].get('time:timestamp')):
                            # least = c
                            # print("traza identificada")


'''
#Lectura de trazas y eventos del log
print("------LECTURA DEL LOG DE EVENTOS-------")
for r in range(numTraces):
    events = len(log[r])
    print("#Trace:",r+1,", #Events:",events)
    for c in range(events):
        if c< (events-1):
          print(log[r][c].get('Activity'), end=",")
        else:
          print(log[r][c].get('Activity'))

log[r][c].get('time:timestamp')

print("-----------------------------------------------")
#print(log[0][1].get('time:timestamp'))
'''

converTraces()
analysis()
conformance()
calculeFitness(eventLog)

#disperMeasure()
# import_xes()
#from pm4py.algo.discovery.inductive import algorithm as inductive_miner
#from pm4py.visualization.process_tree import visualizer as pt_visualizer
#tree = inductive_miner.apply_tree(log)


#import pm4py
#import os

#bpmn_graph = pm4py.read_bpmn(os.path.join("tests", "input", "model.bpmn"))


#from pm4py.objects.bpmn.layout import layouter
#bpmn_graph = layouter.apply(bpmn_graph)

#from pprint import pprint

#pprint(dir(bpmn_graph))


#var = bpmn_graph.getNode
def print_hi(name):
    # Use a breakpoint in the code line below to debug your script.
    print(f'Hi, {name}')  # Press Ctrl+F8 to toggle the breakpoint.


# Press the green button in the gutter to run the script.
if __name__ == '__main__':
    print_hi('PyCharm')

# See PyCharm help at https://www.jetbrains.com/help/pycharm/
